# Supplementary material for: Dissecting sexual dimorphism in aortic valve stenosis by proteomics
Source: Clin Proteomics. 2025 Oct 6;22:34. doi: 10.1186/s12014-025-09549-1 (PMC12502187; doi:10.1186/s12014-025-09549-1)
Supplement: Supplementary file 1 — Supplementary Material 1. [file 12014_2025_9549_MOESM1_ESM.xlsx]

## Sheet: DIA-NN report
DIA-NN 1.7.12 (Data Independent Acquisition by Neural Networks)
Compiled on Oct 1 2020 21:36:38
Current date and time: Fri Oct 22 08:10:54 2021
CPU: GenuineIntel Intel(R) Xeon(R) CPU E3-1225 v3 @ 3.20GHz
SIMD instructions: AVX AVX2 FMA SSE4.1 SSE4.2
Logical CPU cores: 4
diann.exe --f I:\gespadas\FATR\2021MK013_FATR_001_01_2ug.raw --f I:\gespadas\FATR\2021MK013_FATR_002_01_2ug.raw --f I:\gespadas\FATR\2021MK013_FATR_003_01_2ug.raw --f I:\gespadas\FATR\2021MK013_FATR_004_01_2ug.raw --f I:\gespadas\FATR\2021MK013_FATR_005_01_2ug.raw --f I:\gespadas\FATR\2021MK013_FATR_006_01_2ug.raw --f I:\gespadas\FATR\2021MK013_FATR_007_01_2ug.raw --f I:\gespadas\FATR\2021MK013_F…	R* --missed-cleavages 1 --min-pep-len 7 --max-pep-len 30 --min-pr-mz 500 --max-pr-mz 900 --unimod4 --var-mods 1 --unimod35 --pg-level 1 --relaxed-prot-inf
Thread number set to 4
Output will be filtered at 0.01 FDR
Precursor/protein x samples expression level matrices will be saved along with the main report
A spectral library will be generated
Deep learning will be used to generate a new in silico spectral library from peptides provided
Library-free search enabled
Min fragment m/z set to 350
Max fragment m/z set to 1850
N-terminal methionine excision enabled
In silico digest will involve cuts at K*	R*
Maximum number of missed cleavages set to 1
Min peptide length set to 7
Max peptide length set to 30
Min precursor m/z set to 500
Max precursor m/z set to 900
Cysteine carbamidomethylation enabled as a fixed modification
Maximum number of variable modifications set to 1
Methionine oxidation enabled as a variable modification
Implicit protein grouping: protein names; this determines which peptides are considered 'proteotypic' and thus affects protein FDR calculation
WARNING: unrecognised option [--relaxed-prot-inf]
Exclusion of fragments shared between heavy and light peptides from quantification is not supported in library-free mode - disabled
50 files will be processed
[0:00] Loading FASTA I:\gespadas\FATR\sp_human_2021_01.fasta
[0:19] Processing FASTA
[0:24] Assembling elution groups
[0:58] 2200865 precursors generated
[0:58] Gene names missing for some isoforms
[0:58] Library contains 20452 proteins	and 20177 genes
[0:59] [1:03] [24:34] [33:27] [33:45] [33:46] Saving the library to C:\DIA-NN\1.8\report-lib.predicted.speclib
[33:48] Initialising library
[33:49] File #1/50
[33:49] Loading run I:\gespadas\FATR\2021MK013_FATR_001_01_2ug.raw
[34:23] 2200865 library precursors are potentially detectable
[34:23] Processing...
[38:42] RT window set to 17.5031
[38:42] Peak width: 5.72
[38:42] Scan window radius set to 12
[51:00] Optimised mass accuracy: 8.10024 ppm
[78:31] Removing low confidence identifications
[78:31] Removing interfering precursors
[78:42] Training the neural network: 101760 targets	62591 decoys
[78:58] Number of IDs at 0.01 FDR: 35906
[78:59] Calculating protein q-values
[78:59] Number of proteins identified at 1% FDR: 5107 (precursor-level)	4459 (protein-level) (inference performed using proteotypic peptides only)
[78:59] Quantification
[79:03] Quantification information saved to I:\gespadas\FATR\2021MK013_FATR_001_01_2ug.raw.quant.
[79:04] File #2/50
[79:04] Loading run I:\gespadas\FATR\2021MK013_FATR_002_01_2ug.raw
[79:43] 2200865 library precursors are potentially detectable
[79:43] Processing...
[86:14] RT window set to 15.5428
[114:09] Removing low confidence identifications
[114:09] Removing interfering precursors
[114:18] Training the neural network: 86789 targets	51467 decoys
[114:32] Number of IDs at 0.01 FDR: 29664
[114:33] Calculating protein q-values
[114:33] Number of proteins identified at 1% FDR: 4247 (precursor-level)	3697 (protein-level) (inference performed using proteotypic peptides only)
[114:33] Quantification
[114:36] Quantification information saved to I:\gespadas\FATR\2021MK013_FATR_002_01_2ug.raw.quant.
[114:38] File #3/50
[114:38] Loading run I:\gespadas\FATR\2021MK013_FATR_003_01_2ug.raw
[115:19] 2200865 library precursors are potentially detectable
[115:19] Processing...
[121:55] RT window set to 17.3367
[150:32] Removing low confidence identifications
[150:32] Removing interfering precursors
[150:39] Training the neural network: 72881 targets	43187 decoys
[150:51] Number of IDs at 0.01 FDR: 22679
[150:52] Calculating protein q-values
[150:52] Number of proteins identified at 1% FDR: 3352 (precursor-level)	2822 (protein-level) (inference performed using proteotypic peptides only)
[150:52] Quantification
[151:01] Quantification information saved to I:\gespadas\FATR\2021MK013_FATR_003_01_2ug.raw.quant.
[151:04] File #4/50
[151:04] Loading run I:\gespadas\FATR\2021MK013_FATR_004_01_2ug.raw
[151:36] 2200865 library precursors are potentially detectable
[151:36] Processing...
[156:03] RT window set to 22.2821
[189:28] Removing low confidence identifications
[189:28] Removing interfering precursors
[189:38] Training the neural network: 96519 targets	57899 decoys
[189:54] Number of IDs at 0.01 FDR: 31452
[189:55] Calculating protein q-values
[189:55] Number of proteins identified at 1% FDR: 4539 (precursor-level)	3858 (protein-level) (inference performed using proteotypic peptides only)
[189:55] Quantification
[189:58] Quantification information saved to I:\gespadas\FATR\2021MK013_FATR_004_01_2ug.raw.quant.
[190:01] File #5/50
[190:01] Loading run I:\gespadas\FATR\2021MK013_FATR_005_01_2ug.raw
[190:43] 2200865 library precursors are potentially detectable
[190:43] Processing...
[196:40] RT window set to 17.2321
[227:17] Removing low confidence identifications
[227:17] Removing interfering precursors
[227:27] Training the neural network: 97717 targets	58466 decoys
[227:43] Number of IDs at 0.01 FDR: 33021
[227:44] Calculating protein q-values
[227:44] Number of proteins identified at 1% FDR: 4571 (precursor-level)	3947 (protein-level) (inference performed using proteotypic peptides only)
[227:44] Quantification
[227:47] Quantification information saved to I:\gespadas\FATR\2021MK013_FATR_005_01_2ug.raw.quant.
[227:50] File #6/50
[227:50] Loading run I:\gespadas\FATR\2021MK013_FATR_006_01_2ug.raw
[228:30] 2200865 library precursors are potentially detectable
[228:30] Processing...
[233:02] RT window set to 20.8092
[263:48] Removing low confidence identifications
[263:48] Removing interfering precursors
[263:57] Training the neural network: 93570 targets	55630 decoys
[264:12] Number of IDs at 0.01 FDR: 31315
[264:13] Calculating protein q-values
[264:13] Number of proteins identified at 1% FDR: 4355 (precursor-level)	3796 (protein-level) (inference performed using proteotypic peptides only)
[264:13] Quantification
[264:16] Quantification information saved to I:\gespadas\FATR\2021MK013_FATR_006_01_2ug.raw.quant.
[264:19] File #7/50
[264:19] Loading run I:\gespadas\FATR\2021MK013_FATR_007_01_2ug.raw
[264:55] 2200865 library precursors are potentially detectable
[264:56] Processing...
[269:44] RT window set to 19.5048
[299:13] Removing low confidence identifications
[299:13] Removing interfering precursors
[299:22] Training the neural network: 90831 targets	54091 decoys
[299:38] Number of IDs at 0.01 FDR: 29877
[299:38] Calculating protein q-values
[299:39] Number of proteins identified at 1% FDR: 4250 (precursor-level)	3687 (protein-level) (inference performed using proteotypic peptides only)
[299:39] Quantification
[299:41] Quantification information saved to I:\gespadas\FATR\2021MK013_FATR_007_01_2ug.raw.quant.
[299:44] File #8/50
[299:44] Loading run I:\gespadas\FATR\2021MK013_FATR_008_01_2ug.raw
[300:24] 2200865 library precursors are potentially detectable
[300:24] Processing...
[303:54] RT window set to 16.135
[330:40] Removing low confidence identifications
[330:40] Removing interfering precursors
[330:52] Training the neural network: 122028 targets	72681 decoys
[331:12] Number of IDs at 0.01 FDR: 43191
[331:13] Calculating protein q-values
[331:14] Number of proteins identified at 1% FDR: 5765 (precursor-level)	5072 (protein-level) (inference performed using proteotypic peptides only)
[331:14] Quantification
[331:18] Quantification information saved to I:\gespadas\FATR\2021MK013_FATR_008_01_2ug.raw.quant.
[331:20] File #9/50
[331:20] Loading run I:\gespadas\FATR\2021MK013_FATR_009_01_2ug.raw
[332:03] 2200865 library precursors are potentially detectable
[332:03] Processing...
[337:39] RT window set to 20.6051
[369:45] Removing low confidence identifications
[369:45] Removing interfering precursors
[369:56] Training the neural network: 111222 targets	66740 decoys
[370:15] Number of IDs at 0.01 FDR: 37602
[370:16] Calculating protein q-values
[370:16] Number of proteins identified at 1% FDR: 5013 (precursor-level)	4331 (protein-level) (inference performed using proteotypic peptides only)
[370:16] Quantification
[370:20] Quantification information saved to I:\gespadas\FATR\2021MK013_FATR_009_01_2ug.raw.quant.
[370:23] File #10/50
[370:23] Loading run I:\gespadas\FATR\2021MK013_FATR_010_01_2ug.raw
[371:00] 2200865 library precursors are potentially detectable
[371:00] Processing...
[377:49] RT window set to 15.2262
[403:40] Removing low confidence identifications
[403:40] Removing interfering precursors
[403:49] Training the neural network: 83849 targets	49952 decoys
[404:02] Number of IDs at 0.01 FDR: 27777
[404:03] Calculating protein q-values
[404:03] Number of proteins identified at 1% FDR: 3847 (precursor-level)	3382 (protein-level) (inference performed using proteotypic peptides only)
[404:04] Quantification
[404:14] Quantification information saved to I:\gespadas\FATR\2021MK013_FATR_010_01_2ug.raw.quant.
[404:16] File #11/50
[404:16] Loading run I:\gespadas\FATR\2021MK013_FATR_011_01_2ug.raw
[404:44] 2200865 library precursors are potentially detectable
[404:44] Processing...
[410:10] RT window set to 16.0289
[434:56] Removing low confidence identifications
[434:56] Removing interfering precursors
[435:06] Training the neural network: 100158 targets	60446 decoys
[435:23] Number of IDs at 0.01 FDR: 35647
[435:24] Calculating protein q-values
[435:24] Number of proteins identified at 1% FDR: 5055 (precursor-level)	4370 (protein-level) (inference performed using proteotypic peptides only)
[435:24] Quantification
[435:27] Quantification information saved to I:\gespadas\FATR\2021MK013_FATR_011_01_2ug.raw.quant.
[435:29] File #12/50
[435:29] Loading run I:\gespadas\FATR\2021MK013_FATR_012_01_2ug.raw
[436:03] 2200865 library precursors are potentially detectable
[436:03] Processing...
[440:45] RT window set to 18.6071
[467:34] Removing low confidence identifications
[467:34] Removing interfering precursors
[467:45] Training the neural network: 104775 targets	63388 decoys
[468:03] Number of IDs at 0.01 FDR: 36654
[468:04] Calculating protein q-values
[468:04] Number of proteins identified at 1% FDR: 5113 (precursor-level)	4473 (protein-level) (inference performed using proteotypic peptides only)
[468:04] Quantification
[468:07] Quantification information saved to I:\gespadas\FATR\2021MK013_FATR_012_01_2ug.raw.quant.
[468:10] File #13/50
[468:10] Loading run I:\gespadas\FATR\2021MK013_FATR_013_01_2ug.raw
[468:45] 2200865 library precursors are potentially detectable
[468:45] Processing...
[474:24] RT window set to 20.1478
[503:01] Removing low confidence identifications
[503:01] Removing interfering precursors
[503:09] Training the neural network: 84689 targets	50311 decoys
[503:23] Number of IDs at 0.01 FDR: 28115
[503:24] Calculating protein q-values
[503:24] Number of proteins identified at 1% FDR: 4063 (precursor-level)	3600 (protein-level) (inference performed using proteotypic peptides only)
[503:24] Quantification
[503:27] Quantification information saved to I:\gespadas\FATR\2021MK013_FATR_013_01_2ug.raw.quant.
[503:29] File #14/50
[503:29] Loading run I:\gespadas\FATR\2021MK013_FATR_014_01_2ug.raw
[504:06] 2200865 library precursors are potentially detectable
[504:06] Processing...
[509:11] RT window set to 16.6194
[537:01] Removing low confidence identifications
[537:01] Removing interfering precursors
[537:12] Training the neural network: 103640 targets	62172 decoys
[537:29] Number of IDs at 0.01 FDR: 35858
[537:30] Calculating protein q-values
[537:30] Number of proteins identified at 1% FDR: 5077 (precursor-level)	4401 (protein-level) (inference performed using proteotypic peptides only)
[537:30] Quantification
[537:33] Quantification information saved to I:\gespadas\FATR\2021MK013_FATR_014_01_2ug.raw.quant.
[537:36] File #15/50
[537:36] Loading run I:\gespadas\FATR\2021MK013_FATR_015_01_2ug.raw
[538:14] 2200865 library precursors are potentially detectable
[538:14] Processing...
[544:32] RT window set to 18.4658
[571:56] Removing low confidence identifications
[571:56] Removing interfering precursors
[572:03] Training the neural network: 70303 targets	40895 decoys
[572:14] Number of IDs at 0.01 FDR: 22325
[572:15] Calculating protein q-values
[572:15] Number of proteins identified at 1% FDR: 3272 (precursor-level)	2826 (protein-level) (inference performed using proteotypic peptides only)
[572:15] Quantification
[572:17] Quantification information saved to I:\gespadas\FATR\2021MK013_FATR_015_01_2ug.raw.quant.
[572:20] File #16/50
[572:20] Loading run I:\gespadas\FATR\2021MK013_FATR_016_01_2ug.raw
[572:59] 2200865 library precursors are potentially detectable
[573:00] Processing...
[578:45] RT window set to 18.9087
[607:44] Removing low confidence identifications
[607:44] Removing interfering precursors
[607:53] Training the neural network: 91031 targets	54117 decoys
[608:08] Number of IDs at 0.01 FDR: 29858
[608:08] Calculating protein q-values
[608:09] Number of proteins identified at 1% FDR: 4255 (precursor-level)	3666 (protein-level) (inference performed using proteotypic peptides only)
[608:09] Quantification
[608:12] Quantification information saved to I:\gespadas\FATR\2021MK013_FATR_016_01_2ug.raw.quant.
[608:14] File #17/50
[608:14] Loading run I:\gespadas\FATR\2021MK013_FATR_017_01_2ug.raw
[608:52] 2200865 library precursors are potentially detectable
[608:53] Processing...
[614:28] RT window set to 17.3
[642:26] Removing low confidence identifications
[642:26] Removing interfering precursors
[642:35] Training the neural network: 88753 targets	52893 decoys
[642:50] Number of IDs at 0.01 FDR: 29724
[642:51] Calculating protein q-values
[642:51] Number of proteins identified at 1% FDR: 4273 (precursor-level)	3718 (protein-level) (inference performed using proteotypic peptides only)
[642:51] Quantification
[643:01] Quantification information saved to I:\gespadas\FATR\2021MK013_FATR_017_01_2ug.raw.quant.
[643:04] File #18/50
[643:04] Loading run I:\gespadas\FATR\2021MK013_FATR_018_01_2ug.raw
[643:36] 2200865 library precursors are potentially detectable
[643:37] Processing...
[648:16] RT window set to 19.9915
[677:13] Removing low confidence identifications
[677:14] Removing interfering precursors
[677:23] Training the neural network: 97933 targets	58801 decoys
[677:39] Number of IDs at 0.01 FDR: 33294
[677:40] Calculating protein q-values
[677:40] Number of proteins identified at 1% FDR: 4648 (precursor-level)	4063 (protein-level) (inference performed using proteotypic peptides only)
[677:41] Quantification
[677:44] Quantification information saved to I:\gespadas\FATR\2021MK013_FATR_018_01_2ug.raw.quant.
[677:46] File #19/50
[677:46] Loading run I:\gespadas\FATR\2021MK013_FATR_019_01_2ug.raw
[678:23] 2200865 library precursors are potentially detectable
[678:23] Processing...
[683:29] RT window set to 21.6958
[713:53] Removing low confidence identifications
[713:53] Removing interfering precursors
[714:02] Training the neural network: 87976 targets	52380 decoys
[714:16] Number of IDs at 0.01 FDR: 29512
[714:17] Calculating protein q-values
[714:17] Number of proteins identified at 1% FDR: 4128 (precursor-level)	3538 (protein-level) (inference performed using proteotypic peptides only)
[714:17] Quantification
[714:20] Quantification information saved to I:\gespadas\FATR\2021MK013_FATR_019_01_2ug.raw.quant.
[714:23] File #20/50
[714:23] Loading run I:\gespadas\FATR\2021MK013_FATR_020_01_2ug.raw
[715:03] 2200865 library precursors are potentially detectable
[715:03] Processing...
[721:49] RT window set to 16.6981
[749:59] Removing low confidence identifications
[749:59] Removing interfering precursors
[750:07] Training the neural network: 78649 targets	46017 decoys
[750:20] Number of IDs at 0.01 FDR: 23911
[750:20] Calculating protein q-values
[750:21] Number of proteins identified at 1% FDR: 3778 (precursor-level)	3275 (protein-level) (inference performed using proteotypic peptides only)
[750:21] Quantification
[750:23] Quantification information saved to I:\gespadas\FATR\2021MK013_FATR_020_01_2ug.raw.quant.
[750:26] File #21/50
[750:26] Loading run I:\gespadas\FATR\2021MK013_FATR_021_01_2ug.raw
[751:04] 2200865 library precursors are potentially detectable
[751:04] Processing...
[755:14] RT window set to 18.647
[786:14] Removing low confidence identifications
[786:14] Removing interfering precursors
[786:24] Training the neural network: 104037 targets	61864 decoys
[786:41] Number of IDs at 0.01 FDR: 34905
[786:42] Calculating protein q-values
[786:42] Number of proteins identified at 1% FDR: 4741 (precursor-level)	4157 (protein-level) (inference performed using proteotypic peptides only)
[786:42] Quantification
[786:45] Quantification information saved to I:\gespadas\FATR\2021MK013_FATR_021_01_2ug.raw.quant.
[786:48] File #22/50
[786:48] Loading run I:\gespadas\FATR\2021MK013_FATR_022_01_2ug.raw
[787:26] 2200865 library precursors are potentially detectable
[787:26] Processing...
[791:04] RT window set to 22.4236
[822:34] Removing low confidence identifications
[822:34] Removing interfering precursors
[822:45] Training the neural network: 111238 targets	67803 decoys
[823:03] Number of IDs at 0.01 FDR: 37829
[823:04] Calculating protein q-values
[823:05] Number of proteins identified at 1% FDR: 5125 (precursor-level)	4450 (protein-level) (inference performed using proteotypic peptides only)
[823:05] Quantification
[823:08] Quantification information saved to I:\gespadas\FATR\2021MK013_FATR_022_01_2ug.raw.quant.
[823:11] File #23/50
[823:11] Loading run I:\gespadas\FATR\2021MK013_FATR_023_01_2ug.raw
[823:53] 2200865 library precursors are potentially detectable
[823:53] Processing...
[829:01] RT window set to 17.0835
[859:40] Removing low confidence identifications
[859:40] Removing interfering precursors
[859:50] Training the neural network: 99347 targets	59106 decoys
[860:06] Number of IDs at 0.01 FDR: 33558
[860:06] Calculating protein q-values
[860:07] Number of proteins identified at 1% FDR: 4583 (precursor-level)	3929 (protein-level) (inference performed using proteotypic peptides only)
[860:07] Quantification
[860:10] Quantification information saved to I:\gespadas\FATR\2021MK013_FATR_023_01_2ug.raw.quant.
[860:13] File #24/50
[860:13] Loading run I:\gespadas\FATR\2021MK013_FATR_024_01_2ug.raw
[860:55] 2200865 library precursors are potentially detectable
[860:55] Processing...
[865:22] RT window set to 21.8495
[900:41] Removing low confidence identifications
[900:41] Removing interfering precursors
[900:51] Training the neural network: 99910 targets	59887 decoys
[901:07] Number of IDs at 0.01 FDR: 33309
[901:08] Calculating protein q-values
[901:09] Number of proteins identified at 1% FDR: 4646 (precursor-level)	4040 (protein-level) (inference performed using proteotypic peptides only)
[901:09] Quantification
[901:19] Quantification information saved to I:\gespadas\FATR\2021MK013_FATR_024_01_2ug.raw.quant.
[901:22] File #25/50
[901:22] Loading run I:\gespadas\FATR\2021MK013_FATR_025_01_2ug.raw
[901:58] 2200865 library precursors are potentially detectable
[901:58] Processing...
[908:53] RT window set to 22.4042
[941:23] Removing low confidence identifications
[941:23] Removing interfering precursors
[941:31] Training the neural network: 72711 targets	42978 decoys
[941:43] Number of IDs at 0.01 FDR: 21687
[941:43] Calculating protein q-values
[941:43] Number of proteins identified at 1% FDR: 3212 (precursor-level)	2676 (protein-level) (inference performed using proteotypic peptides only)
[941:43] Quantification
[941:46] Quantification information saved to I:\gespadas\FATR\2021MK013_FATR_025_01_2ug.raw.quant.
[941:49] File #26/50
[941:49] Loading run I:\gespadas\FATR\2021MK013_FATR_026_01_2ug.raw
[942:31] 2200865 library precursors are potentially detectable
[942:31] Processing...
[947:27] RT window set to 23.4167
[982:07] Removing low confidence identifications
[982:07] Removing interfering precursors
[982:16] Training the neural network: 92401 targets	55201 decoys
[982:32] Number of IDs at 0.01 FDR: 30113
[982:32] Calculating protein q-values
[982:33] Number of proteins identified at 1% FDR: 4197 (precursor-level)	3600 (protein-level) (inference performed using proteotypic peptides only)
[982:33] Quantification
[982:43] Quantification information saved to I:\gespadas\FATR\2021MK013_FATR_026_01_2ug.raw.quant.
[982:46] File #27/50
[982:46] Loading run I:\gespadas\FATR\2021MK013_FATR_027_01_2ug.raw
[983:16] 2200865 library precursors are potentially detectable
[983:16] Processing...
[989:02] RT window set to 20.3117
[1020:12] Removing low confidence identifications
[1020:12] Removing interfering precursors
[1020:20] Training the neural network: 81077 targets	48700 decoys
[1020:33] Number of IDs at 0.01 FDR: 26940
[1020:34] Calculating protein q-values
[1020:34] Number of proteins identified at 1% FDR: 3883 (precursor-level)	3361 (protein-level) (inference performed using proteotypic peptides only)
[1020:34] Quantification
[1020:37] Quantification information saved to I:\gespadas\FATR\2021MK013_FATR_027_01_2ug.raw.quant.
[1020:39] File #28/50
[1020:39] Loading run I:\gespadas\FATR\2021MK013_FATR_028_01_2ug.raw
[1021:17] 2200865 library precursors are potentially detectable
[1021:17] Processing...
[1026:13] RT window set to 22.325
[1059:20] Removing low confidence identifications
[1059:20] Removing interfering precursors
[1059:30] Training the neural network: 98458 targets	59461 decoys
[1059:46] Number of IDs at 0.01 FDR: 33896
[1059:47] Calculating protein q-values
[1059:47] Number of proteins identified at 1% FDR: 4780 (precursor-level)	4116 (protein-level) (inference performed using proteotypic peptides only)
[1059:47] Quantification
[1059:50] Quantification information saved to I:\gespadas\FATR\2021MK013_FATR_028_01_2ug.raw.quant.
[1059:53] File #29/50
[1059:53] Loading run I:\gespadas\FATR\2021MK013_FATR_029_01_2ug.raw
[1060:34] 2200865 library precursors are potentially detectable
[1060:34] Processing...
[1063:04] RT window set to 19.076
[1092:22] Removing low confidence identifications
[1092:22] Removing interfering precursors
[1092:35] Training the neural network: 125180 targets	74771 decoys
[1092:55] Number of IDs at 0.01 FDR: 44204
[1092:56] Calculating protein q-values
[1092:57] Number of proteins identified at 1% FDR: 5829 (precursor-level)	5159 (protein-level) (inference performed using proteotypic peptides only)
[1092:57] Quantification
[1093:01] Quantification information saved to I:\gespadas\FATR\2021MK013_FATR_029_01_2ug.raw.quant.
[1093:03] File #30/50
[1093:03] Loading run I:\gespadas\FATR\2021MK013_FATR_030_01_2ug.raw
[1093:43] 2200865 library precursors are potentially detectable
[1093:43] Processing...
[1100:16] RT window set to 20.6603
[1132:42] Removing low confidence identifications
[1132:42] Removing interfering precursors
[1132:49] Training the neural network: 71078 targets	42302 decoys
[1133:00] Number of IDs at 0.01 FDR: 22477
[1133:01] Calculating protein q-values
[1133:01] Number of proteins identified at 1% FDR: 3207 (precursor-level)	2725 (protein-level) (inference performed using proteotypic peptides only)
[1133:01] Quantification
[1133:04] Quantification information saved to I:\gespadas\FATR\2021MK013_FATR_030_01_2ug.raw.quant.
[1133:06] File #31/50
[1133:06] Loading run I:\gespadas\FATR\2021MK013_FATR_031_01_2ug.raw
[1133:46] 2200865 library precursors are potentially detectable
[1133:46] Processing...
[1137:40] RT window set to 20.4545
[1167:49] Removing low confidence identifications
[1167:49] Removing interfering precursors
[1168:00] Training the neural network: 108774 targets	66619 decoys
[1168:18] Number of IDs at 0.01 FDR: 39109
[1168:19] Calculating protein q-values
[1168:20] Number of proteins identified at 1% FDR: 5216 (precursor-level)	4521 (protein-level) (inference performed using proteotypic peptides only)
[1168:20] Quantification
[1168:23] Quantification information saved to I:\gespadas\FATR\2021MK013_FATR_031_01_2ug.raw.quant.
[1168:26] File #32/50
[1168:26] Loading run I:\gespadas\FATR\2021MK013_FATR_032_01_2ug.raw
[1169:05] 2200865 library precursors are potentially detectable
[1169:05] Processing...
[1172:19] RT window set to 20.2018
[1204:16] Removing low confidence identifications
[1204:16] Removing interfering precursors
[1204:29] Training the neural network: 130872 targets	79577 decoys
[1204:53] Number of IDs at 0.01 FDR: 46652
[1204:54] Calculating protein q-values
[1204:54] Number of proteins identified at 1% FDR: 6158 (precursor-level)	5440 (protein-level) (inference performed using proteotypic peptides only)
[1204:55] Quantification
[1204:59] Quantification information saved to I:\gespadas\FATR\2021MK013_FATR_032_01_2ug.raw.quant.
[1205:01] File #33/50
[1205:01] Loading run I:\gespadas\FATR\2021MK013_FATR_033_01_2ug.raw
[1205:38] 2200865 library precursors are potentially detectable
[1205:38] Processing...
[1210:24] RT window set to 15.9877
[1237:32] Removing low confidence identifications
[1237:32] Removing interfering precursors
[1237:42] Training the neural network: 93874 targets	55998 decoys
[1237:58] Number of IDs at 0.01 FDR: 31026
[1237:59] Calculating protein q-values
[1237:59] Number of proteins identified at 1% FDR: 4383 (precursor-level)	3862 (protein-level) (inference performed using proteotypic peptides only)
[1237:59] Quantification
[1238:02] Quantification information saved to I:\gespadas\FATR\2021MK013_FATR_033_01_2ug.raw.quant.
[1238:05] File #34/50
[1238:05] Loading run I:\gespadas\FATR\2021MK013_FATR_034_01_2ug.raw
[1238:41] 2200865 library precursors are potentially detectable
[1238:41] Processing...
[1241:40] RT window set to 17.7782
[1269:58] Removing low confidence identifications
[1269:58] Removing interfering precursors
[1270:09] Training the neural network: 110759 targets	66421 decoys
[1270:28] Number of IDs at 0.01 FDR: 38985
[1270:29] Calculating protein q-values
[1270:29] Number of proteins identified at 1% FDR: 5333 (precursor-level)	4658 (protein-level) (inference performed using proteotypic peptides only)
[1270:29] Quantification
[1270:33] Quantification information saved to I:\gespadas\FATR\2021MK013_FATR_034_01_2ug.raw.quant.
[1270:35] File #35/50
[1270:35] Loading run I:\gespadas\FATR\2021MK013_FATR_035_01_2ug.raw
[1271:15] 2200865 library precursors are potentially detectable
[1271:15] Processing...
[1276:38] RT window set to 20.6842
[1307:04] Removing low confidence identifications
[1307:04] Removing interfering precursors
[1307:13] Training the neural network: 92127 targets	54956 decoys
[1307:28] Number of IDs at 0.01 FDR: 29242
[1307:29] Calculating protein q-values
[1307:29] Number of proteins identified at 1% FDR: 4141 (precursor-level)	3604 (protein-level) (inference performed using proteotypic peptides only)
[1307:29] Quantification
[1307:39] Quantification information saved to I:\gespadas\FATR\2021MK013_FATR_035_01_2ug.raw.quant.
[1307:42] File #36/50
[1307:42] Loading run I:\gespadas\FATR\2021MK013_FATR_036_01_2ug.raw
[1308:18] 2200865 library precursors are potentially detectable
[1308:18] Processing...
[1312:24] RT window set to 21.0727
[1345:28] Removing low confidence identifications
[1345:28] Removing interfering precursors
[1345:40] Training the neural network: 116181 targets	69365 decoys
[1345:59] Number of IDs at 0.01 FDR: 38888
[1346:00] Calculating protein q-values
[1346:00] Number of proteins identified at 1% FDR: 5366 (precursor-level)	4711 (protein-level) (inference performed using proteotypic peptides only)
[1346:00] Quantification
[1346:04] Quantification information saved to I:\gespadas\FATR\2021MK013_FATR_036_01_2ug.raw.quant.
[1346:07] File #37/50
[1346:07] Loading run I:\gespadas\FATR\2021MK013_FATR_037_01_2ug.raw
[1346:49] 2200865 library precursors are potentially detectable
[1346:50] Processing...
[1350:54] RT window set to 21.7752
[1383:40] Removing low confidence identifications
[1383:40] Removing interfering precursors
[1383:51] Training the neural network: 109854 targets	66547 decoys
[1384:09] Number of IDs at 0.01 FDR: 36279
[1384:09] Calculating protein q-values
[1384:10] Number of proteins identified at 1% FDR: 5013 (precursor-level)	4348 (protein-level) (inference performed using proteotypic peptides only)
[1384:10] Quantification
[1384:21] Quantification information saved to I:\gespadas\FATR\2021MK013_FATR_037_01_2ug.raw.quant.
[1384:23] File #38/50
[1384:23] Loading run I:\gespadas\FATR\2021MK013_FATR_038_01_2ug.raw
[1384:59] 2200865 library precursors are potentially detectable
[1385:00] Processing...
[1388:33] RT window set to 18.7619
[1418:51] Removing low confidence identifications
[1418:51] Removing interfering precursors
[1419:03] Training the neural network: 113451 targets	68209 decoys
[1419:21] Number of IDs at 0.01 FDR: 39750
[1419:22] Calculating protein q-values
[1419:22] Number of proteins identified at 1% FDR: 5434 (precursor-level)	4829 (protein-level) (inference performed using proteotypic peptides only)
[1419:23] Quantification
[1419:34] Quantification information saved to I:\gespadas\FATR\2021MK013_FATR_038_01_2ug.raw.quant.
[1419:36] File #39/50
[1419:36] Loading run I:\gespadas\FATR\2021MK013_FATR_039_01_2ug.raw
[1420:13] 2200865 library precursors are potentially detectable
[1420:13] Processing...
[1424:50] RT window set to 23.4461
[1459:49] Removing low confidence identifications
[1459:49] Removing interfering precursors
[1459:59] Training the neural network: 97568 targets	57726 decoys
[1460:15] Number of IDs at 0.01 FDR: 31622
[1460:15] Calculating protein q-values
[1460:16] Number of proteins identified at 1% FDR: 4503 (precursor-level)	3838 (protein-level) (inference performed using proteotypic peptides only)
[1460:16] Quantification
[1460:19] Quantification information saved to I:\gespadas\FATR\2021MK013_FATR_039_01_2ug.raw.quant.
[1460:22] File #40/50
[1460:22] Loading run I:\gespadas\FATR\2021MK013_FATR_040_01_2ug.raw
[1461:02] 2200865 library precursors are potentially detectable
[1461:02] Processing...
[1465:17] RT window set to 19.0144
[1495:37] Removing low confidence identifications
[1495:37] Removing interfering precursors
[1495:47] Training the neural network: 107794 targets	63938 decoys
[1496:05] Number of IDs at 0.01 FDR: 35841
[1496:06] Calculating protein q-values
[1496:06] Number of proteins identified at 1% FDR: 4981 (precursor-level)	4280 (protein-level) (inference performed using proteotypic peptides only)
[1496:06] Quantification
[1496:09] Quantification information saved to I:\gespadas\FATR\2021MK013_FATR_040_01_2ug.raw.quant.
[1496:12] File #41/50
[1496:12] Loading run I:\gespadas\FATR\2021MK013_FATR_041_01_2ug.raw
[1496:53] 2200865 library precursors are potentially detectable
[1496:53] Processing...
[1502:39] RT window set to 21.4496
[1537:17] Removing low confidence identifications
[1537:17] Removing interfering precursors
[1537:24] Training the neural network: 74439 targets	43773 decoys
[1537:36] Number of IDs at 0.01 FDR: 23508
[1537:37] Calculating protein q-values
[1537:37] Number of proteins identified at 1% FDR: 3445 (precursor-level)	2879 (protein-level) (inference performed using proteotypic peptides only)
[1537:37] Quantification
[1537:40] Quantification information saved to I:\gespadas\FATR\2021MK013_FATR_041_01_2ug.raw.quant.
[1537:42] File #42/50
[1537:42] Loading run I:\gespadas\FATR\2021MK013_FATR_042_01_2ug.raw
[1538:25] 2200865 library precursors are potentially detectable
[1538:26] Processing...
[1543:15] RT window set to 23.3222
[1576:28] Removing low confidence identifications
[1576:28] Removing interfering precursors
[1576:36] Training the neural network: 76223 targets	44682 decoys
[1576:48] Number of IDs at 0.01 FDR: 23755
[1576:49] Calculating protein q-values
[1576:49] Number of proteins identified at 1% FDR: 3443 (precursor-level)	2938 (protein-level) (inference performed using proteotypic peptides only)
[1576:49] Quantification
[1576:51] Quantification information saved to I:\gespadas\FATR\2021MK013_FATR_042_01_2ug.raw.quant.
[1576:54] File #43/50
[1576:54] Loading run I:\gespadas\FATR\2021MK013_FATR_043_01_2ug.raw
[1577:36] 2200865 library precursors are potentially detectable
[1577:36] Processing...
[1580:59] RT window set to 18.3095
[1610:19] Removing low confidence identifications
[1610:19] Removing interfering precursors
[1610:30] Training the neural network: 108528 targets	65783 decoys
[1610:48] Number of IDs at 0.01 FDR: 40066
[1610:48] Calculating protein q-values
[1610:49] Number of proteins identified at 1% FDR: 5482 (precursor-level)	4870 (protein-level) (inference performed using proteotypic peptides only)
[1610:49] Quantification
[1611:00] Quantification information saved to I:\gespadas\FATR\2021MK013_FATR_043_01_2ug.raw.quant.
[1611:02] File #44/50
[1611:02] Loading run I:\gespadas\FATR\2021MK013_FATR_044_01_2ug.raw
[1611:37] 2200865 library precursors are potentially detectable
[1611:37] Processing...
[1615:41] RT window set to 17.9154
[1644:05] Removing low confidence identifications
[1644:05] Removing interfering precursors
[1644:15] Training the neural network: 102121 targets	61150 decoys
[1644:32] Number of IDs at 0.01 FDR: 35888
[1644:32] Calculating protein q-values
[1644:33] Number of proteins identified at 1% FDR: 5140 (precursor-level)	4483 (protein-level) (inference performed using proteotypic peptides only)
[1644:33] Quantification
[1644:43] Quantification information saved to I:\gespadas\FATR\2021MK013_FATR_044_01_2ug.raw.quant.
[1644:46] File #45/50
[1644:46] Loading run I:\gespadas\FATR\2021MK013_FATR_045_01_2ug.raw
[1645:18] 2200865 library precursors are potentially detectable
[1645:18] Processing...
[1649:44] RT window set to 19.1642
[1678:39] Removing low confidence identifications
[1678:39] Removing interfering precursors
[1678:48] Training the neural network: 86341 targets	52406 decoys
[1679:02] Number of IDs at 0.01 FDR: 29694
[1679:03] Calculating protein q-values
[1679:03] Number of proteins identified at 1% FDR: 4284 (precursor-level)	3683 (protein-level) (inference performed using proteotypic peptides only)
[1679:03] Quantification
[1679:06] Quantification information saved to I:\gespadas\FATR\2021MK013_FATR_045_01_2ug.raw.quant.
[1679:09] File #46/50
[1679:09] Loading run I:\gespadas\FATR\2021MK013_FATR_046_01_2ug.raw
[1679:46] 2200865 library precursors are potentially detectable
[1679:46] Processing...
[1684:56] RT window set to 22.2068
[1715:44] Removing low confidence identifications
[1715:44] Removing interfering precursors
[1715:52] Training the neural network: 76539 targets	44951 decoys
[1716:05] Number of IDs at 0.01 FDR: 24444
[1716:05] Calculating protein q-values
[1716:06] Number of proteins identified at 1% FDR: 3646 (precursor-level)	3121 (protein-level) (inference performed using proteotypic peptides only)
[1716:06] Quantification
[1716:08] Quantification information saved to I:\gespadas\FATR\2021MK013_FATR_046_01_2ug.raw.quant.
[1716:11] File #47/50
[1716:11] Loading run I:\gespadas\FATR\2021MK013_FATR_047_01_2ug.raw
[1716:44] 2200865 library precursors are potentially detectable
[1716:45] Processing...
[1720:27] RT window set to 19.5365
[1749:14] Removing low confidence identifications
[1749:14] Removing interfering precursors
[1749:24] Training the neural network: 100955 targets	60271 decoys
[1749:40] Number of IDs at 0.01 FDR: 33780
[1749:41] Calculating protein q-values
[1749:42] Number of proteins identified at 1% FDR: 4719 (precursor-level)	4137 (protein-level) (inference performed using proteotypic peptides only)
[1749:42] Quantification
[1749:52] Quantification information saved to I:\gespadas\FATR\2021MK013_FATR_047_01_2ug.raw.quant.
[1749:55] File #48/50
[1749:55] Loading run I:\gespadas\FATR\2021MK013_FATR_048_01_2ug.raw
[1750:27] 2200865 library precursors are potentially detectable
[1750:27] Processing...
[1753:14] RT window set to 18.0187
[1781:05] Removing low confidence identifications
[1781:05] Removing interfering precursors
[1781:17] Training the neural network: 113785 targets	68474 decoys
[1781:35] Number of IDs at 0.01 FDR: 40553
[1781:36] Calculating protein q-values
[1781:36] Number of proteins identified at 1% FDR: 5523 (precursor-level)	4791 (protein-level) (inference performed using proteotypic peptides only)
[1781:36] Quantification
[1781:40] Quantification information saved to I:\gespadas\FATR\2021MK013_FATR_048_01_2ug.raw.quant.
[1781:43] File #49/50
[1781:43] Loading run I:\gespadas\FATR\2021MK013_FATR_049_01_2ug.raw
[1782:23] 2200865 library precursors are potentially detectable
[1782:23] Processing...
[1786:06] RT window set to 16.5917
[1813:09] Removing low confidence identifications
[1813:09] Removing interfering precursors
[1813:19] Training the neural network: 101538 targets	59958 decoys
[1813:35] Number of IDs at 0.01 FDR: 34800
[1813:36] Calculating protein q-values
[1813:37] Number of proteins identified at 1% FDR: 4918 (precursor-level)	4327 (protein-level) (inference performed using proteotypic peptides only)
[1813:37] Quantification
[1813:40] Quantification information saved to I:\gespadas\FATR\2021MK013_FATR_049_01_2ug.raw.quant.
[1813:42] File #50/50
[1813:42] Loading run I:\gespadas\FATR\2021MK013_FATR_050_01_2ug.raw
[1814:23] 2200865 library precursors are potentially detectable
[1814:23] Processing...
[1818:25] RT window set to 21.8165
[1849:09] Removing low confidence identifications
[1849:09] Removing interfering precursors
[1849:19] Training the neural network: 100342 targets	60294 decoys
[1849:36] Number of IDs at 0.01 FDR: 33848
[1849:37] Calculating protein q-values
[1849:37] Number of proteins identified at 1% FDR: 4669 (precursor-level)	4203 (protein-level) (inference performed using proteotypic peptides only)
[1849:37] Quantification
[1849:40] Quantification information saved to I:\gespadas\FATR\2021MK013_FATR_050_01_2ug.raw.quant.
[1849:43] Cross-run analysis
[1849:43] Reading quantification information: 50 files
[1849:53] Quantifying peptides
[1850:20] Assembling protein groups
[1850:21] Quantifying proteins
[1850:23] Calculating q-values for protein and gene groups
[1850:24] Writing report
[1851:20] Report saved to C:\DIA-NN\1.8\report.tsv.
[1851:20] Saving precursor levels matrix
[1851:21] Precursor levels matrix (1% precursor and protein group FDR) saved to C:\DIA-NN\1.8\report.pr_matrix.tsv.
[1851:21] Saving protein group levels matrix
[1851:22] Protein group levels matrix (1% precursor FDR and protein group FDR) saved to C:\DIA-NN\1.8\report.pg_matrix.tsv.
[1851:22] Saving gene group levels matrix
[1851:22] Gene groups levels matrix (1% precursor FDR and gene group FDR) saved to C:\DIA-NN\1.8\report.gg_matrix.tsv.
[1851:22] Saving unique genes levels matrix
[1851:22] Unique genes levels matrix (1% precursor FDR and unique protein FDR) saved to C:\DIA-NN\1.8\report.unique_genes_matrix.tsv.
[1851:22] Stats report saved to C:\DIA-NN\1.8\report.stats.tsv
[1851:22] Writing gene report
[1851:23] Gene report saved to C:\DIA-NN\1.8\report.genes.tsv.
[1851:23] Generating spectral library:
[1851:24] Reading quantification information: 50 files
[1851:27] Assembling protein groups
[1851:30] Loading run I:\gespadas\FATR\2021MK013_FATR_001_01_2ug.raw
[1851:58] 2200865 library precursors are potentially detectable
[1851:58] 1932 precursors added to the library
[1851:59] Loading run I:\gespadas\FATR\2021MK013_FATR_002_01_2ug.raw
[1852:28] 2200865 library precursors are potentially detectable
[1852:29] 114 precursors added to the library
[1852:30] Loading run I:\gespadas\FATR\2021MK013_FATR_003_01_2ug.raw
[1853:04] 2200865 library precursors are potentially detectable
[1853:04] 131 precursors added to the library
[1853:05] Loading run I:\gespadas\FATR\2021MK013_FATR_004_01_2ug.raw
[1853:38] 2200865 library precursors are potentially detectable
[1853:38] 1235 precursors added to the library
[1853:39] Loading run I:\gespadas\FATR\2021MK013_FATR_005_01_2ug.raw
[1854:13] 2200865 library precursors are potentially detectable
[1854:13] 653 precursors added to the library
[1854:15] Loading run I:\gespadas\FATR\2021MK013_FATR_006_01_2ug.raw
[1854:42] 2200865 library precursors are potentially detectable
[1854:43] 170 precursors added to the library
[1854:44] Loading run I:\gespadas\FATR\2021MK013_FATR_007_01_2ug.raw
[1855:15] 2200865 library precursors are potentially detectable
[1855:15] 637 precursors added to the library
[1855:16] Loading run I:\gespadas\FATR\2021MK013_FATR_008_01_2ug.raw
[1855:49] 2200865 library precursors are potentially detectable
[1855:50] 2965 precursors added to the library
[1855:51] Loading run I:\gespadas\FATR\2021MK013_FATR_009_01_2ug.raw
[1856:26] 2200865 library precursors are potentially detectable
[1856:26] 1276 precursors added to the library
[1856:28] Loading run I:\gespadas\FATR\2021MK013_FATR_010_01_2ug.raw
[1856:59] 2200865 library precursors are potentially detectable
[1856:59] 508 precursors added to the library
[1857:00] Loading run I:\gespadas\FATR\2021MK013_FATR_011_01_2ug.raw
[1857:29] 2200865 library precursors are potentially detectable
[1857:29] 164 precursors added to the library
[1857:30] Loading run I:\gespadas\FATR\2021MK013_FATR_012_01_2ug.raw
[1857:57] 2200865 library precursors are potentially detectable
[1857:57] 483 precursors added to the library
[1857:58] Loading run I:\gespadas\FATR\2021MK013_FATR_013_01_2ug.raw
[1858:26] 2200865 library precursors are potentially detectable
[1858:26] 20 precursors added to the library
[1858:27] Loading run I:\gespadas\FATR\2021MK013_FATR_014_01_2ug.raw
[1858:58] 2200865 library precursors are potentially detectable
[1858:58] 543 precursors added to the library
[1858:59] Loading run I:\gespadas\FATR\2021MK013_FATR_015_01_2ug.raw
[1859:31] 2200865 library precursors are potentially detectable
[1859:31] 46 precursors added to the library
[1859:32] Loading run I:\gespadas\FATR\2021MK013_FATR_016_01_2ug.raw
[1860:04] 2200865 library precursors are potentially detectable
[1860:05] 131 precursors added to the library
[1860:06] Loading run I:\gespadas\FATR\2021MK013_FATR_017_01_2ug.raw
[1860:37] 2200865 library precursors are potentially detectable
[1860:37] 273 precursors added to the library
[1860:38] Loading run I:\gespadas\FATR\2021MK013_FATR_018_01_2ug.raw
[1861:11] 2200865 library precursors are potentially detectable
[1861:11] 1229 precursors added to the library
[1861:12] Loading run I:\gespadas\FATR\2021MK013_FATR_019_01_2ug.raw
[1861:43] 2200865 library precursors are potentially detectable
[1861:44] 170 precursors added to the library
[1861:45] Loading run I:\gespadas\FATR\2021MK013_FATR_020_01_2ug.raw
[1862:17] 2200865 library precursors are potentially detectable
[1862:18] 122 precursors added to the library
[1862:19] Loading run I:\gespadas\FATR\2021MK013_FATR_021_01_2ug.raw
[1862:52] 2200865 library precursors are potentially detectable
[1862:53] 818 precursors added to the library
[1862:54] Loading run I:\gespadas\FATR\2021MK013_FATR_022_01_2ug.raw
[1863:24] 2200865 library precursors are potentially detectable
[1863:24] 1058 precursors added to the library
[1863:25] Loading run I:\gespadas\FATR\2021MK013_FATR_023_01_2ug.raw
[1863:59] 2200865 library precursors are potentially detectable
[1863:59] 294 precursors added to the library
[1864:01] Loading run I:\gespadas\FATR\2021MK013_FATR_024_01_2ug.raw
[1864:35] 2200865 library precursors are potentially detectable
[1864:35] 475 precursors added to the library
[1864:36] Loading run I:\gespadas\FATR\2021MK013_FATR_025_01_2ug.raw
[1865:12] 2200865 library precursors are potentially detectable
[1865:12] 125 precursors added to the library
[1865:14] Loading run I:\gespadas\FATR\2021MK013_FATR_026_01_2ug.raw
[1865:48] 2200865 library precursors are potentially detectable
[1865:48] 2929 precursors added to the library
[1865:49] Loading run I:\gespadas\FATR\2021MK013_FATR_027_01_2ug.raw
[1866:19] 2200865 library precursors are potentially detectable
[1866:20] 60 precursors added to the library
[1866:21] Loading run I:\gespadas\FATR\2021MK013_FATR_028_01_2ug.raw
[1866:49] 2200865 library precursors are potentially detectable
[1866:49] 575 precursors added to the library
[1866:50] Loading run I:\gespadas\FATR\2021MK013_FATR_029_01_2ug.raw
[1867:21] 2200865 library precursors are potentially detectable
[1867:21] 1600 precursors added to the library
[1867:22] Loading run I:\gespadas\FATR\2021MK013_FATR_030_01_2ug.raw
[1867:56] 2200865 library precursors are potentially detectable
[1867:56] 66 precursors added to the library
[1867:57] Loading run I:\gespadas\FATR\2021MK013_FATR_031_01_2ug.raw
[1868:29] 2200865 library precursors are potentially detectable
[1868:29] 1440 precursors added to the library
[1868:30] Loading run I:\gespadas\FATR\2021MK013_FATR_032_01_2ug.raw
[1869:00] 2200865 library precursors are potentially detectable
[1869:01] 12081 precursors added to the library
[1869:02] Loading run I:\gespadas\FATR\2021MK013_FATR_033_01_2ug.raw
[1869:35] 2200865 library precursors are potentially detectable
[1869:35] 289 precursors added to the library
[1869:36] Loading run I:\gespadas\FATR\2021MK013_FATR_034_01_2ug.raw
[1870:05] 2200865 library precursors are potentially detectable
[1870:05] 685 precursors added to the library
[1870:06] Loading run I:\gespadas\FATR\2021MK013_FATR_035_01_2ug.raw
[1870:40] 2200865 library precursors are potentially detectable
[1870:40] 294 precursors added to the library
[1870:41] Loading run I:\gespadas\FATR\2021MK013_FATR_036_01_2ug.raw
[1871:18] 2200865 library precursors are potentially detectable
[1871:18] 358 precursors added to the library
[1871:19] Loading run I:\gespadas\FATR\2021MK013_FATR_037_01_2ug.raw
[1871:56] 2200865 library precursors are potentially detectable
[1871:56] 3368 precursors added to the library
[1871:57] Loading run I:\gespadas\FATR\2021MK013_FATR_038_01_2ug.raw
[1872:33] 2200865 library precursors are potentially detectable
[1872:33] 2322 precursors added to the library
[1872:35] Loading run I:\gespadas\FATR\2021MK013_FATR_039_01_2ug.raw
[1873:13] 2200865 library precursors are potentially detectable
[1873:13] 160 precursors added to the library
[1873:14] Loading run I:\gespadas\FATR\2021MK013_FATR_040_01_2ug.raw
[1873:50] 2200865 library precursors are potentially detectable
[1873:50] 714 precursors added to the library
[1873:51] Loading run I:\gespadas\FATR\2021MK013_FATR_041_01_2ug.raw
[1874:26] 2200865 library precursors are potentially detectable
[1874:26] 98 precursors added to the library
[1874:27] Loading run I:\gespadas\FATR\2021MK013_FATR_042_01_2ug.raw
[1875:03] 2200865 library precursors are potentially detectable
[1875:03] 493 precursors added to the library
[1875:05] Loading run I:\gespadas\FATR\2021MK013_FATR_043_01_2ug.raw
[1875:41] 2200865 library precursors are potentially detectable
[1875:41] 2963 precursors added to the library
[1875:43] Loading run I:\gespadas\FATR\2021MK013_FATR_044_01_2ug.raw
[1876:15] 2200865 library precursors are potentially detectable
[1876:16] 10440 precursors added to the library
[1876:17] Loading run I:\gespadas\FATR\2021MK013_FATR_045_01_2ug.raw
[1876:48] 2200865 library precursors are potentially detectable
[1876:49] 131 precursors added to the library
[1876:49] Loading run I:\gespadas\FATR\2021MK013_FATR_046_01_2ug.raw
[1877:22] 2200865 library precursors are potentially detectable
[1877:22] 181 precursors added to the library
[1877:23] Loading run I:\gespadas\FATR\2021MK013_FATR_047_01_2ug.raw
[1877:55] 2200865 library precursors are potentially detectable
[1877:55] 221 precursors added to the library
[1877:56] Loading run I:\gespadas\FATR\2021MK013_FATR_048_01_2ug.raw
[1878:28] 2200865 library precursors are potentially detectable
[1878:28] 1435 precursors added to the library
[1878:29] Loading run I:\gespadas\FATR\2021MK013_FATR_049_01_2ug.raw
[1879:01] 2200865 library precursors are potentially detectable
[1879:01] 274 precursors added to the library
[1879:02] Loading run I:\gespadas\FATR\2021MK013_FATR_050_01_2ug.raw
[1879:34] 2200865 library precursors are potentially detectable
[1879:34] 612 precursors added to the library
[1879:35] Saving spectral library to C:\DIA-NN\1.8\report-lib.tsv
[1879:40] 59361 precursors saved
[1879:40] Loading the generated library and saving it in the .speclib format
[1879:40] Loading spectral library C:\DIA-NN\1.8\report-lib.tsv
[1879:42] Spectral library loaded: 7722 protein isoforms	8202 protein groups and 59361 precursors in 54869 elution groups.
[1879:42] Loading protein annotations from FASTA I:\gespadas\FATR\sp_human_2021_01.fasta
[1879:43] Gene names missing for some isoforms
[1879:43] Library contains 7664 proteins	and 7608 genes
[1879:43] Saving the library to C:\DIA-NN\1.8\report-lib.tsv.speclib

## Sheet: Proteins
					Man																									Woman
					001	003	005	007	009	011	013	015	017	019	021	023	025	027	029	031	033	035	037	039	041	043	045	047	049	002	004	006	008	010	012	014	016	018	020	022	024	026	028	030	032	034	036	038	040
Protein.Group	Protein.Ids	Protein.Names	Genes	First.Protein.Description	I:\gespadas\FATR\2021MK013_FATR_001_01_2ug.raw	I:\gespadas\FATR\2021MK013_FATR_003_01_2ug.raw	I:\gespadas\FATR\2021MK013_FATR_005_01_2ug.raw	I:\gespadas\FATR\2021MK013_FATR_007_01_2ug.raw	I:\gespadas\FATR\2021MK013_FATR_009_01_2ug.raw	I:\gespadas\FATR\2021MK013_FATR_011_01_2ug.raw	I:\gespadas\FATR\2021MK013_FATR_013_01_2ug.raw	I:\gespadas\FATR\2021MK013_FATR_015_01_2ug.raw	I:\gespadas\FATR\2021MK013_FATR_017_01_2ug.raw	I:\gespadas\FATR\2021MK013_FATR_019_01_2ug.raw	I:\gespadas\FATR\2021MK013_FATR_021_01_2ug.raw	I:\gespadas\FATR\2021MK013_FATR_023_01_2ug.raw	I:\gespadas\FATR\2021MK013_FATR_025_01_2ug.raw	I:\gespadas\FATR\2021MK013_FATR_027_01_2ug.raw	I:\gespadas\FATR\2021MK013_FATR_029_01_2ug.raw	I:\gespadas\FATR\2021MK013_FATR_031_01_2ug.raw	I:\gespadas\FATR\2021MK013_FATR_033_01_2ug.raw	I:\gespadas\FATR\2021MK013_FATR_035_01_2ug.raw	I:\gespadas\FATR\2021MK013_FATR_037_01_2ug.raw	I:\gespadas\FATR\2021MK013_FATR_039_01_2ug.raw	I:\gespadas\FATR\2021MK013_FATR_041_01_2ug.raw	I:\gespadas\FATR\2021MK013_FATR_043_01_2ug.raw	I:\gespadas\FATR\2021MK013_FATR_045_01_2ug.raw	I:\gespadas\FATR\2021MK013_FATR_047_01_2ug.raw	I:\gespadas\FATR\2021MK013_FATR_049_01_2ug.raw	I:\gespadas\FATR\2021MK013_FATR_002_01_2ug.raw	I:\gespadas\FATR\2021MK013_FATR_004_01_2ug.raw	I:\gespadas\FATR\2021MK013_FATR_006_01_2ug.raw	I:\gespadas\FATR\2021MK013_FATR_008_01_2ug.raw	I:\gespadas\FATR\2021MK013_FATR_010_01_2ug.raw	I:\gespadas\FATR\2021MK013_FATR_012_01_2ug.raw	I:\gespadas\FATR\2021MK013_FATR_014_01_2ug.raw	I:\gespadas\FATR\2021MK013_FATR_016_01_2ug.raw	I:\gespadas\FATR\2021MK013_FATR_018_01_2ug.raw	I:\gespadas\FATR\2021MK013_FATR_020_01_2ug.raw	I:\gespadas\FATR\2021MK013_FATR_022_01_2ug.raw	I:\gespadas\FATR\2021MK013_FATR_024_01_2ug.raw	I:\gespadas\FATR\2021MK013_FATR_026_01_2ug.raw	I:\gespadas\FATR\2021MK013_FATR_028_01_2ug.raw	I:\gespadas\FATR\2021MK013_FATR_030_01_2ug.raw	I:\gespadas\FATR\2021MK013_FATR_032_01_2ug.raw	I:\gespadas\FATR\2021MK013_FATR_034_01_2ug.raw	I:\gespadas\FATR\2021MK013_FATR_036_01_2ug.raw	I:\gespadas\FATR\2021MK013_FATR_038_01_2ug.raw	I:\gespadas\FATR\2021MK013_FATR_040_01_2ug.raw
Q9UPQ7	Q9UPQ7	PZRN3_HUMAN	PDZRN3	E3 ubiquitin-protein ligase PDZRN3	40416.8				54159.9	86065.1									44393.8										59030.1		269132		145472		145897	242099				163201					261731	123062	234272	183697	313069
Q9UPU7	Q9UPU7	TBD2B_HUMAN	TBC1D2B	TBC1 domain family member 2B	183810		70437.5		277375	180702					107577	289890			194660	370349	102046	75427.2	75411.4	136064		121824	70697.3	136210			142729	268937	390148		419321	613672				300291			200280		294250	493848	610303	573307	466550
O43865	O43865	SAHH2_HUMAN	AHCYL1	S-adenosylhomocysteine hydrolase-like protein 1	418077		66196.7	124308	91051	354723	118993				90684.1	63566.6		94703.1	148480	201501	105254	88242.1		68120.7		85087.3		66848.1	169863	160383	559170		779117		669223	619472	107694	219018		601259			208616		969861	306175	358859	262668	342300
P61254	P61254	RL26_HUMAN	RPL26	60S ribosomal protein L26	378014			211443	221759	422816	345564					308885		391525		438365		210234						239548			670345		860940			1175280		493964		682431			498463		636987		324578	390051	364859
Q8ND30	Q8ND30	LIPB2_HUMAN	PPFIBP2	Liprin-beta-2	102484				87841.7						141080				173871	101232						113685		48617			275991		294517		260504	295627				314280					339073	194558	271219	204884	205903
P23258	Q9NRH3;P23258	TBG1_HUMAN	TUBG1	Tubulin gamma-1 chain	864886			389449	723905	1801680					520513	288376		353471	1025770	1035880	159910					121808	441351	915842	428502		1757580		1768820		1761200	1630080		536170		1577850			1036750		2018830	1411970	1654560	1542180	2111680
P02743	P02743	SAMP_HUMAN	APCS	Serum amyloid P-component	266228000	477194000	219326000	278084000	173687000	219449000	462705000	832484000	290580000	110952000	235975000	352106000	438275000	141363000	260131000	194456000	711557000	252829000	154174000	664945000	815432000	188458000	268864000	441322000	183722000	263398000	74763100	258616000	158781000	191470000	147781000	204379000	168287000	211372000	451112000	132936000	147585000	133070000	121654000	195489000	45214400	122058000	173730000	190996000	309780000
Q08623	Q08623	HDHD1_HUMAN	PUDP	Pseudouridine-5'-phosphatase	557348	360784	519863	545334	411496	322289	496724	546470	360153	399462	724318	640765			329453	150848	478623	495502		857608		390969	445240	370558		1074880		844729	475850	593696	785437	367417	698963	662256	1127440	463108	1065950	456290	724700	597412	534850	281953	602150	661179
P22352	P22352	GPX3_HUMAN	GPX3	Glutathione peroxidase 3	43602300	71208500	35576800	52529700	43390400	42393600	33866000	65808000	39185300	41891200	35692200	37701500	54786200	66035200	37888000	61186500	37340900	51517700	44862100	36737400	69668600	36860700	56162700	57693800	53402200	54124000	74383100	48626900	49181200	59946200	43950600	48481100	64249400	41497400	68111800	55871300	56680100	60179600	49671700	78776000	62669600	47771200	60321300	52179100	54274700
P49756	P49756	RBM25_HUMAN	RBM25	RNA-binding protein 25	236191				270498	570934					171070	174581			381577	411138	137851		107495			272062		199355	302937				724128		557571	742182		237557		748261					892653	545805	579430	410507	542948
Q6ZSR9	Q6ZSR9	YJ005_HUMAN		Uncharacterized protein FLJ45252	181595				157559	232625				102014	103685					119291		114706	168643	91503.7		223330	106498		127585		572518		346544		377601	216609				234718			152005		269016	208168	229382	109603
Q8IUX7	Q8IUX7	AEBP1_HUMAN	AEBP1	Adipocyte enhancer-binding protein 1	20740600	24362500	13718600	19735500	13832500	24870500	11725600	17140600	22963200	12310600	13536300	8884890	21854400	19193400	13042800	18236800	21330700	27047800	19131400	15198200	27336900	18931800	13448400	13012700	8799290	20191900	47960300	21250300	17241500	21624000	14788600	23793300	14383800	13121200	26326300	38379800	21146400	20841400	16690200	48933700	20325700	18248400	22235600	14444000	28166400
Q9H1E3	Q9H1E3	NUCKS_HUMAN	NUCKS1	Nuclear ubiquitous casein and cyclin-dependent kinase substrate 1	348006	120491		344726	285556	395209				161201	186703	122606			432298	412684		139117				236652			512188	567808	903059	181930	1285970		599450	1614260		437054		751121			619139		1303530	423838	757892	472134	677940
P49750	P49750	YLPM1_HUMAN	YLPM1	YLP motif-containing protein 1	156271				91421.4	324531			38615.2		58397.1				154924	123441	28200.7		101091			150381			159880		334341		518311		360672	478938				346114					653543	351344	304985	66693.5	304516
Q9Y3Y2	Q9Y3Y2	CHTOP_HUMAN	CHTOP	Chromatin target of PRMT1 protein	147014				76686.9	440980									169087	112696	82558.8		124792		189838	47981.7		303467	119933		288702		426255		264729	625913				425781			108238		526891	467982	307225	132277	283656
Q02880	Q02880	TOP2B_HUMAN	TOP2B	DNA topoisomerase 2-beta				118733	157368	369476									191565	224187						146506	107313	40675.6	163253		376601		558931		415264	565959				477785			249999		579428	282639	339577	245708	313487
P23352	P23352	KALM_HUMAN	ANOS1	Anosmin-1	1265190	356418	455626	849613	348013	635741	1240700	609632	343688	315151	167797	673797	597429	854041	817166	1265640	660893	833850	226365	367070	813331	565111	606672	1246190	321150	737713	2636680	860190	882115	1184320	888973	261130	581098	1254650	1023100	1450660	1145930	602745	731377	2630070	553930	1673920	1071420	797339	2586590
P41159	P41159	LEP_HUMAN	LEP	Leptin				232628				315491	533827	378827		231385	211712	614843			526764	212163	323786	266614	961718	206055	516687	170338		313081		190559		1369290			678610	3725580	2634720		2317200	604001	185167	599973		389671	358313	443452	611111
Q5T4S7	Q5T4S7	UBR4_HUMAN	UBR4	E3 ubiquitin-protein ligase UBR4	332880		102464	99229.6	193987	466523	270166		55609.8	95173.5	131326				335239	295045	173303			160900		185189	155911	216074	224561		389956		522350		585779	421511		65224.1	233888	463839			279655		556651	448981	509716	366900	559100
Q15287	Q15287	RNPS1_HUMAN	RNPS1	RNA-binding protein with serine-rich domain 1	182467				136851	270997	59233.8								181027	283181						97646.7	86643.4	80341	184569		429957		610913		352581	634982				515078			164245		699952	357642	395721	236418	212215
Q9BZF1	Q9BZF1	OSBL8_HUMAN	OSBPL8	Oxysterol-binding protein-related protein 8	250074				172151	286835			136740		218251	192432			261593	243684			229408	265499		147608	145700		199919		445125		474708		378718	557462		258761		556931	126907		200604		575795	341352	406468	362665	410235
P17813	P17813	EGLN_HUMAN	ENG	Endoglin	3077560	3031310	2045620	2020210	2466480	2140940	3068810	2397540	2743390	2013750	1373150	2139090	2378980	2890680	2251580	2602050	3324420	2874230	2325510	2628520	3583750	1628970	2924640	2465080	2609330	2098210	2918830	2376350	2914080	7489320	2746670	1796690	3212870	2819040	3011240	2452510	2679180	3208550	2513820	5783210	1864330	3708290	2124800	2376210	2897830
Q9HCJ6	Q9HCJ6	VAT1L_HUMAN	VAT1L	Synaptic vesicle membrane protein VAT-1 homolog-like	1923190	956889	1460660	2753150	552640	2031550	530270	411836	912059	726752	711069	1072040	293073	1342960	1569230	1397570	623571	871796		300180	499396	680629	524059	1481950	1598560	2450400	2036960	1363340	3061520	1177160	2737520	1160880	1691430	2013270	809492	1542600	1802550	1087660	1763730		1739450	2004080	1697080	3060980	4664620
Q99567	Q99567	NUP88_HUMAN	NUP88	Nuclear pore complex protein Nup88	181677			128259	217436	481263	13757.8				64112	42212.2		30873.7	359421	348136	64076.5		16078.7			104213	51016.2	386889	157759		350422		569061		426526	559646		58483.7		443945			257518		680662	554466	437235	401232	522576
P15144	P15144	AMPN_HUMAN	ANPEP	Aminopeptidase N	7505720	8492760	3071410	8402330	4006090	4885760	9250340	13755200	10589100	8240230	8138500	8932560	11874200	10035800	6670690	5074840	9944800	10742200	16613800	4576920	18117500	4904450	8670770	6156980	12393100	3057080	2756950	6546450	1958960	7044900	2880320	2387280	3016000	4965250	13659900	5574690	7685390	9908960	3991690	4282240	847251	5393950	3928910	4863040	4517810
P13671	P13671	CO6_HUMAN	C6	Complement component C6	18819500	45692000	20203500	25419800	17315900	19701500	25931900	66865900	27053500	16837300	12215100	15198600	23649600	29737500	13672200	18225600	26190200	24069400	12394100	21496000	35411200	15586000	22965100	24335300	12390700	44645200	37781400	29274200	19943500	26650700	21496700	22014100	50346100	32196100	23665800	21105900	15223100	23404200	27575900	92049100	15926400	24456700	40672000	20919500	73379900
P04920	P04920	B3A2_HUMAN	SLC4A2	Anion exchange protein 2	123141					61690.3	380390		260454			51062.2			78659.4	74369.9			97271.6			50101.6	45920.5				195395		507524	265228	132525			345453			265990				254208	984445	173471	176480	230915
Q06033	Q06033	ITIH3_HUMAN	ITIH3	Inter-alpha-trypsin inhibitor heavy chain H3	8989870	41009900	18236500	9744860	9295360	18339000	22352300	27899200	12112600	16595400	15624500	9891420	23409100	26847100	19429400	18899600	18136300	25710100	7183500	5777440	23973300	12273400	22253900	28693600	10367600	24751800	33955900	19108000	26605600	27630800	21408600	19089300	16071300	28869900	12473400	28180300	12915100	22607400	24883900	38281800	17711600	22871000	29414000	28121400	33533000
P22891	P22891	PROZ_HUMAN	PROZ	Vitamin K-dependent protein Z	1792830	34384300	2775330		2012760	366323	1746000	7582130	11668600	15077300	2218050	3554910	14342100	7762990	1414420	1070840	1824050	5979960	1881160	1006710	9913420	4226810	9490420	1992750	10015400	1430400	2581810	2165000	558247	2611130	821105	161186	596861	7657220	1009910	963542	557199	1297970	894927	14036600		694131	1071540	805371	376761
Q13642	Q13642	FHL1_HUMAN	FHL1	Four and a half LIM domains protein 1	50049500	38382900	68323800	68544200	68649800	68327300	46275400	53238500	27677700	55257500	49861700	57591500	36269900	41059300	53459900	67133500	55396600	66292400	15201800	81567100	34794100	47766400	39168000	71206900	72577600	64699400	45464400	86625800	93472300	110222000	62715100	68608900	94766000	52320900	90239200	78496500	63572000	71759700	78556400	78792900	95095900	64929900	71284900	64067200	63999800
P15151	P15151	PVR_HUMAN	PVR	Poliovirus receptor		763853	664722	728805	542162	403511		820775	745515		192243			736841	195542	471884			649576				549611	417906		788955	979730	621259	467662	1172720	584826		877152	831625	797674		818843	923409	714626	1079720	365298	487084		493115
P09914	P09914	IFIT1_HUMAN	IFIT1	Interferon-induced protein with tetratricopeptide repeats 1	977200			245988	184352	265030				74329	146305	232026		184822	259101	477980	221230	157594	216165	201646		409707	339622	226222	367299	504061	562328	293412	439885		1387250	371770		176517		291819			413583		515734	458174	501912	336641	1513030
Q9NQG5	Q9NQG5	RPR1B_HUMAN	RPRD1B	Regulation of nuclear pre-mRNA domain-containing protein 1B	426644			78576.4	52981.4	822374					91257.3	49424.4			270275	416578	137172		45192.5	74354.2		178415	91403.5	143082	112646	86241.6	436041		917473		788228	780713		119614		463370			209286		848897	715228	633267	377294	626560
Q9Y2X7	Q9Y2X7	GIT1_HUMAN	GIT1	ARF GTPase-activating protein GIT1						165578									131881	174530			120532								311363		414690		324150	408131				366433			198471		412514	277829	290548
Q6N063	Q6N063	OGFD2_HUMAN	OGFOD2	2-oxoglutarate and iron-dependent oxygenase domain-containing protein 2									2103620		1962780																		34128.9			30552.2
Q14814	Q14814	MEF2D_HUMAN	MEF2D	Myocyte-specific enhancer factor 2D	51632.6				16363.4	28284.8					20879.7				61768.5														141598		99944.6	121457				169588					202579	82741.9	83147.6
Q9BZZ2	Q9BZZ2	SN_HUMAN	SIGLEC1	Sialoadhesin	823172	1243150	605046	671973	130192	407665	864198		627871	863327	622120	1006210	255272	506485	630746	370961	569610	523877	839516	2852160	1094610	1213020	1061640	452528	907742	205229		284058	135742	682194	985542	252280		646382	607468	63765	637068	73880.5	552268		316986	74642.7	245561	493856	405145
Q86VB7	Q86VB7	C163A_HUMAN	CD163	Scavenger receptor cysteine-rich type 1 protein M130	14991000	15186000	10841000	11907100	5595760	10907600	13808000	8574040	14561600	17001600	11394400	14158600	7415020	11352000	8797870	7571530	7428050	12692900	20713400	17466600	20248800	24716000	18510100	7564340	7838980	8867300	5004590	9486070	6231790	10316100	10948800	6849290	6258790	14376700	11558000	3580160	9823500	11386300	12904300	9154780	3189880	6459370	6094540	5311140	2639300
Q8WWY3	Q8WWY3	PRP31_HUMAN	PRPF31	U4/U6 small nuclear ribonucleoprotein Prp31	190930					477538									214339	192444						132678		122175	163663		443006		453594		471261	505469				393168			244792		668800	450415	322959		319137
P78347	P78347	GTF2I_HUMAN	GTF2I	General transcription factor II-I				160295	256888	642688					339803	233499			938574	587050	230902		370970	140142		319315		330842	188577		452778		875820		479396	500971				839119			427040		978512	750898	970432	740740	483766
Q6UN15	Q6UN15	FIP1_HUMAN	FIP1L1	Pre-mRNA 3'-end-processing factor FIP1					40171.7										105217														715237		614163	501266				368574					501673		263262
Q15020	Q15020	SART3_HUMAN	SART3	Squamous cell carcinoma antigen recognized by T-cells 3	355659				200834	494736	165698				187473	137348			285336	275048	124647					208955	137732	210545	287520		428803		866422		682457	895315		184798		681709			374762		777173	541493	502219	294802	391504
P36915	P36915	GNL1_HUMAN	GNL1	Guanine nucleotide-binding protein-like 1	595878			22556.2	202922	261190	378477				69453.6				321984	150444	97086							203667	123901	525872	941502		962427		396979	1149600				794436			186019		925669	275437	641344	226640	217050
Q12857	Q12857	NFIA_HUMAN	NFIA	Nuclear factor 1 A-type	482166		455263		521612	851725			232430		374288			488429	234690	507464	358430	304201		38718.3		334065	321135	481536	391190	494042	811099		1400820		817725	1613790	530318	213591		1155600			658363		1014080	578912	1015760	534180	709768
Q86W92;Q8ND30	Q8ND30;Q86W92	LIPB1_HUMAN;LIPB2_HUMAN	PPFIBP1;PPFIBP2	Liprin-beta-1	598855					881658	323701				114261				533335	591189	303075	238242				175492	123437	262220	209682		1103000		1189740		920887	905612	134681			980837			466199		942611	1217830	886940	580407	751168
Q13619	Q13619	CUL4A_HUMAN	CUL4A	Cullin-4A	131708					174065	71894.4								111767	200373	66759.9					70301.2		94849.1			213831		201553		160256	204081				178585			126977		251326	377442	150306	154684	227754
O14617	O14617	AP3D1_HUMAN	AP3D1	AP-3 complex subunit delta-1	481587		174105	83974.7	264281	680554	296362				185978	302155		116378	403336	551009	231366	215082	212666	245499		313417	235107	240818	351094		921469		700494		907100	806590	151273	346077		903448	198562		387685		842486	731619	680593	405190	684306
P46736	P46736	BRCC3_HUMAN	BRCC3	Lys-63-specific deubiquitinase BRCC36	241828				328245	291072			154449	432804	387394	461521			406642	370151	372829	300579	241681	439305		396998	318818	275742	390752		412980		546649		314214	602002			697656	484572	310246		409303		776572	542835	477455	393026	396203
O15013	O15013	ARHGA_HUMAN	ARHGEF10	Rho guanine nucleotide exchange factor 10	317199			167303	201914	596142	263265				195397				352980	333514	207355	288104				198021		125572	278961		785440		656978		650401	533417		149677		431135			374729		707104	524602	485087	380975	414778
P04233	P04233	HG2A_HUMAN	CD74	HLA class II histocompatibility antigen gamma chain	1872170	2001950	1903400	1858570	1936750	1187440	2872370	2133350	4071670	1839900	1865370	3380360	3898370	2012770	2248950	1422000	1834480	1643780	4229700	4462060	2483890	3795730	3550600	1623240	1242510	1301120	796455	2018400	1456160	1663200	1542040	1081450	1598970	1652480	1691990	643015	1916980	1776340	2030590	3033620	668694	1128980	940906	1152580	708016
Q9Y279	Q9Y279	VSIG4_HUMAN	VSIG4	V-set and immunoglobulin domain-containing protein 4	1650300	1220070	1126260	1530410	490757	984443	2115790	525432	1118380	1842210	2062190	2341610	1896840	1431490	1003840	1137600	1106750	2606720	2859900	3853360	3963750	2635020	1928370	1493160	1132820	962732	421495	946464	585321	1487590	1519540	411710	1073210	1737170	1222870	269477	1937620	1880170	1571370	1161800	534967	1136350	1113380	757856	244346
P23141;Q9UKY3	P23141;Q9UKY3	CES1P_HUMAN;EST1_HUMAN	CES1;CES1P1	Liver carboxylesterase 1	1313270	1315310	4546700	3145050	1723250	1895470	1719230	1274690	2750800	3026430	4096340	1073860	1437020	607824	2209690	2918100	2642400	2076740	819052	4306470	2600780	2006600	1830000	4074380	3797130	5950900	1449400	3547150	4258840	2378480	4153280	4117850	2589210	3470850	2258340	1974180	2535680	2877720	4312260		2900040	3300730	4038540	4161060	5342040
O75298	O75298	RTN2_HUMAN	RTN2	Reticulon-2	327642														287689	326771						230705																134517	54388.5		73304.3	135248
Q16204	Q16204	CCDC6_HUMAN	CCDC6	Coiled-coil domain-containing protein 6	496801		267793	285537	376126	637272	169785				14355.5	200886		95830.1	521765	376747		112830	423558				233759	238519	206994		789315		909239		833850	708945		470514	82354.5	663214			669828		911473	700344	545018	477129	530566
Q9UHW9;Q9UP95	Q9UHW9;Q9UP95	S12A4_HUMAN;S12A6_HUMAN	SLC12A4;SLC12A6	Solute carrier family 12 member 6	1069150		442257	989109			1398420	719067				510749		761848		898468	1125680	759549	457202		788017	639398	782817	1000960	490589		939072	691019	986424	1061460	1029910			1127050		842603	942753	715670			762130	1334790	850541	954186	1445600
O00471	O00471	EXOC5_HUMAN	EXOC5	Exocyst complex component 5	475422			300553	286378	819678	336792				181974	219006			478706	636203		137086		143125		164345	119771	428838	226575		802896	74731.5	802586		862171	885707		429802		545543			621679		932894	735921	704908	567235	761808
Q3V6T2	Q3V6T2	GRDN_HUMAN	CCDC88A	Girdin	46210.2					100746																		17754.5			137616		150332		129403										176133	150749	120886	146189
P00488	P00488	F13A_HUMAN	F13A1	Coagulation factor XIII A chain	52288300	68540700	49301600	48449100	35288800	33722300	56285300	33344200	47020900	62391900	79403300	68264900	39536200	55705400	50837900	31058900	37594800	45576000	52960300	84849400	125142000	73408900	86996900	38707900	38121000	35167700	15771300	37398100	25196200	49448800	50548500	22233500	21456800	74721500	84067200	15261400	65076400	60443100	47605300	26236300	20702400	28025200	28372700	38707100	11863400
Q6NZY7	Q6NZY7	BORG3_HUMAN	CDC42EP5	Cdc42 effector protein 5	1410260		769526	589531	1009210	1110000	1023500	1202300	674940	971718	686239	752554	706917	1121230	1050150	1021320	469494	964592	256210	548885		779089	799744	1042950	1458760	1872760		1013500	1153670	922091	949682	958627	1003870	1251620		1196450	929045				1382030	1230460	1376220	1497400	1300090
P62917	P62917	RL8_HUMAN	RPL8	60S ribosomal protein L8	504079		184430	208663	445128	819591	342180		478297		361598	423573		352673	718207	548897	446576	676345	159166	282695		579959	829149	389160	501652		762046		1235450		1129000	1301960	410642	701178		616210	204219		603814		1371090	1100490	570187	452686	566481
O60496	O60496	DOK2_HUMAN	DOK2	Docking protein 2	589333	412487	514863	434400	276273	337452	799549	302778	1012270	636759	1053190	943865	682007	785290	757329	439679	1936480	523771	1654530	642550	602001	996535	688774	314560	450585	429011	149161	444205	258442	381204	276213	363514	473934	587583	358282	156922	655467	993126	870887	250911	265105	23651.8	445231	186539	103853
Q9Y6N7	Q9Y6N7	ROBO1_HUMAN	ROBO1	Roundabout homolog 1	658280	235744	556985	554798	391192	654194	442546	279230	330833	538012	447182	432283	262567	452435	506079	571562	440564	458371	197912	287216	282208	490605	342509	624316	465994	582787	666299	521134	787903	395170	769695	845400	534709	550282	639511	670140	460509	334206	507519		915567	738154	510082	623105	620621
Q8IVF7	Q8IVF7	FMNL3_HUMAN	FMNL3	Formin-like protein 3	151409		68193.8		117546	620363	120171				273776	570815			713708	666002	110325	56436.1	57858		40194	127920	123672	212478	234605		275526	96439.8	1095080		988983	1008210	163482	92133.6		1218450	511873		196698		976757	1096830	964610	752362	1292430
Q8N436	Q8N436	CPXM2_HUMAN	CPXM2	Inactive carboxypeptidase-like protein X2	1373810	3032750	1786000	2843110	1923640	3373710	3202550	5139780	1860730	973185	1336020	2119210	4419670	1790040	2779090	2216060	2809620	2869710	1045730	3883450	2365210	1741240	1227390	2615040	2011820	2613750	5093190	3590440	2972890	5928350	1537160	1699830	2774960	1830340	3065060	3167000	2342460	2935350	2026840	4789700	2974740	3343610	2700590	2723360	3209040
P55008	P55008	AIF1_HUMAN	AIF1	Allograft inflammatory factor 1	5802190	5207240	4180020	4601200	3545710	2708890	5475860	3104630	5088430	4397440	6146440	7152250	4768780	5406610	3976520	2059880	3356510	5874270	10160000	6926500	4330890	6795050	5444030		2722090	4559290	1709140	4508160	2598780	4910380	4285870	2627690	2946790	4652390	3249380	1724320	4135120	3450840	4413440	5576080	1259810	1682440	1707310	2586400
O94885	O94885	SASH1_HUMAN	SASH1	SAM and SH3 domain-containing protein 1	70221		91688.7	82116.6	290863	197438						102038		247796	178772	152304	129532		118377			158489		130971	197266		128100	169669	257800	152090	230529	285231				380722	256582		287820		338642	181511	185876	179484	187819
Q96BJ3	Q96BJ3	AIDA_HUMAN	AIDA	Axin interactor, dorsalization-associated protein	1975570		442595	885548	843378	1386360	986248		390660	249056	309289	549927		650071	1283630	1000900	873645	658599	330936	608051	345338	502780	480650	705106	713964	1390580	2098840	535240	1848360	669941	2013130	1352260	420978	994548		2079530	707004		953809	419902	2797420	2306670	1516690	1226300	1542860
P35580;Q7Z406	Q7Z406;P35580	MYH10_HUMAN;MYH14_HUMAN	MYH10;MYH14	Myosin-10	1742000		667783	1079970	851196	2374690	1068520	675178			799252	532757		866360	1250960	2184800	1150650	1044270				768710	302857	1267090	1164690	349674	4394330	554895	4740830		3273660	2424970	783225	896623		4877610			1809440		2912140	3178690	3124920	1988240	4106440
Q7Z406	Q7Z406	MYH14_HUMAN	MYH14	Myosin-14	259232					390115									419657	453781						119426			183302		811288		946076		580139	641417		894921		811600			255894		679817	407428	666562	478298	514215
Q9Y383	Q9Y383	LC7L2_HUMAN	LUC7L2	Putative RNA-binding protein Luc7-like 2	322715		89238.6	128454	214950	362703	123137				155604	189254		113783	295262	269380			28073.3	168714		194941	195947	115777	298490	220264	521284	92864.2	730203		354336	779610		274661	108025	637828			408633		831754	374377	343137	325267	578963
Q9Y2D4	Q9Y2D4	EXC6B_HUMAN	EXOC6B	Exocyst complex component 6B	534083			106940	95274.8	416487									294317	249172	42175.3					98676.6		421351	86544.9		495479		644909		528417	664209		116141		678542			309189		845773	719018	687632	598480	986632
O75110	O75110;O43861	ATP9A_HUMAN	ATP9A	Probable phospholipid-transporting ATPase IIA	108807			93557.2	52666.3	33706.5									505697	103232						47871.6		74493.2	82968.6				621860		208236	2486930		365208	522179	174673					678997	174015	197478	228560	570114
P42167	P42167;P42166	LAP2B_HUMAN	TMPO	Lamina-associated polypeptide 2, isoforms beta/gamma	382762		680354	591839	1422160	2017200	771961	573270				1030510	525401	676808	1106950	1612470	981868	907667		1082050		785907	737226	1271460	1614420	606195	1680720	739272	2979170		1536320	2999920	1173850	710751	1327910	3054980			922125		3301000	1656100	1960800	1194580	1473360
P31689	P31689	DNJA1_HUMAN	DNAJA1	DnaJ homolog subfamily A member 1	406445			270168	145407	409466	96569				113147	108317			296366	197572	120761	58844.5		72960.7		138895	127817	165505	177179	244302	603420	129216	671049		601916	552864	97449.9	181142		376163			260139		546723	373562	277834	351600	238153
Q9UKV3	Q9UKV3	ACINU_HUMAN	ACIN1	Apoptotic chromatin condensation inducer in the nucleus	82193.6		154500		126215	405932					60830.5				230767	141774			119125			177835			46664.3		437094		606607		161361	593179				352802			293000		374506	173612	274207	177328	194494
Q15029	Q15029	U5S1_HUMAN	EFTUD2	116 kDa U5 small nuclear ribonucleoprotein component	395257		93802.1	93451.8	186973	758388	150941				164901	47053.9			435349	351221	117135			101113		289840	86499.9	137599	170165		584942		911243		752562	708718		86431.9		616202			392546		1046270	628286	624363	390017	479085
P12318;P31995	P31995;P12318	FCG2A_HUMAN;FCG2C_HUMAN	FCGR2A;FCGR2C	Low affinity immunoglobulin gamma Fc region receptor II-a	649180											565836			482603	691908			1441500	986791		1584110	1116230												546343		243436	554128
Q96AY4	Q96AY4	TTC28_HUMAN	TTC28	Tetratricopeptide repeat protein 28																	37477.5								76801.4				118384							94291.9					139391	105972	133889	148293
Q9Y6D5;Q9Y6D6	Q9Y6D5;Q9Y6D6	BIG1_HUMAN;BIG2_HUMAN	ARFGEF1;ARFGEF2	Brefeldin A-inhibited guanine nucleotide-exchange protein 2	124058			96287.3		214154									132400	118668						133238	118247	156585	96636.8		198919		208829		210732					119556			146311		215430	208888	179876	177500	221943
Q9Y2W1	Q9Y2W1	TR150_HUMAN	THRAP3	Thyroid hormone receptor-associated protein 3	395824		155837	130223	218364	605056	209134		126484	26172.9	197265	174958		157657	363381	366545	202075	137590	148255		96056	288532	191460	186570	199409		630334	83751	896328		697652	1182090		221886	148036	661300	120142		355668		1094630	438664	514145	298276	505705
O94901	O94901	SUN1_HUMAN	SUN1	SUN domain-containing protein 1	127756		98462.2	135481	369543	431687	130447		93812.7		192048	112683			743032	655474	507216			145177		418310	193059	587740	747643		319909		664453		535798	770870	218493			728576			391806		858505	648445	689448	494844	794947
Q99969	Q99969	RARR2_HUMAN	RARRES2	Retinoic acid receptor responder protein 2	4197370	6079970	5053900	3596550	2653580	5003640	7709900	6829500	2668510	3454380	1840600	3869570	4596230	3568620	5646410	4634130	6818950	5034860	1367990	3353000	4295950	3153830	2727230	5970790	3993220	6395610	10420600	4445990	5486730	3200290	5749260	4841760	4714840	6463170	6852910	4562580	4424410	8739930	3980590	4252840	4322370	6704740	10497400	4906200	8634850
P61513	A6NKH3;P61513	RL37A_HUMAN	RPL37A	60S ribosomal protein L37a					622063	2038280					790067	726394		32456.1	1070400	1218180	806271	923306	804036	313122		1269270	1545610	707693	713811		1291710		2332630		1998760	1999010				1671370			1351390		1604810	1872960	1777460	1345560	1068230
Q99700	Q99700	ATX2_HUMAN	ATXN2	Ataxin-2	319727		189254	17581.3	187345	504335	108574			114853	141965	124993			361894	427476	107251	79536.1	111098	160841		403202	171296	393763	244926		250430		504783		392784	501793		282072		255119			284919		508920	151828	442149	440849	450705
P98095	P98095	FBLN2_HUMAN	FBLN2	Fibulin-2	12004400	10346500	14363800	19266700	20057500	25408500	16562600	7551400	7998820	9205650	8248190	13452800	9678990	8722580	15451200	16874500	17891700	22243000	3997650	17356100	8792810	14694400	8734850	16707000	20201200	15539600	58983100	21257400	27139000	19425300	18470200	28530000	21004600	16659800	11654500	26095200	11562000	9206470	20270700	18603600	41092200	13168600	16699900	18732900	26646300
Q13442	Q13442	HAP28_HUMAN	PDAP1	28 kDa heat- and acid-stable phosphoprotein	1575980		607268	728419	742585	1589300	570460				267339	426810			739944	972681	832461		207283	769571		576193	648751	623194	850067	948487	4180260	403442	3174430		3069200	3338150		851281		3456110	310882		334744		3274250	1131940	1196490	1692170	1759170
P78356	P78356	PI42B_HUMAN	PIP4K2B	Phosphatidylinositol 5-phosphate 4-kinase type-2 beta	698062				193690	847753								188738	410177	531686		109392				121151		328153	298956	484714	517860		985038		793543	990960		441962		740633			603991		750541	400817	790489	457785	619517
O95219	O95219	SNX4_HUMAN	SNX4	Sorting nexin-4	836135	70553.4	246374	413519	268088	669633	339773	310552	80353.3		199164	311107		244608	691204	1663380	359017	338898	205653	315986		420642	402902	495611	284740	461816	818244	340773	4126420	267499	848412	445029	258854	429137	678098	657205	357370		281424		1550890	1314800	3898770	637031	1061210
P84022	P84022	SMAD3_HUMAN	SMAD3	Mothers against decapentaplegic homolog 3	172535				192704	160128	152554			212282	207727			201562	229840	188137	118671			81358.8		348873	99820.1	275708	314987			185953	315626		212841	285091	233790	242006		325991	185221		251565		341648	225090	404693	297543	304909
Q9NY12	Q9NY12	GAR1_HUMAN	GAR1	H/ACA ribonucleoprotein complex subunit 1					189017	292592										243539									165474				531034			479249				496003					599106	279721	431059	269412	478782
Q6P2Q9	Q6P2Q9	PRP8_HUMAN	PRPF8	Pre-mRNA-processing-splicing factor 8	566412		154907	383263	341718	1098750	280045		166963		178393	166613			686002	802392	587797	166602	281983	109595		679781	283320	317086	374662		1066230	121201	1388320		979491	1254190	171490	240043		1159620			892148		1865950	1223610	1343200	882169	570018
P62273	P62273	RS29_HUMAN	RPS29	40S ribosomal protein S29	74145.9										59679.6				41237.4	110067								27655.3			320679		305640		172588	304580	91198.9			142840			178055		466314	87695.4	74306.6
Q9NRF8	Q9NRF8	PYRG2_HUMAN	CTPS2	CTP synthase 2	537492		95784.6	146742	266909	434352	276400	150659	317103	279509	307764	270873			523466	449194	85535.2		203893	211019		400822		549172	309591	149594	538873	222235	663126		622673	560398		344850	383870	643064	216316		407778		546543	613111	613754	535875	612859
P12429	P12429	ANXA3_HUMAN	ANXA3	Annexin A3	5624860	3072470	2686810	4230360	3277120	4962290	3730650	2839640	1734680	4740040	3225710	3343130	1271830	2380130	2086040	3181050	3249210	1076570	4217510	2992350	1772130	4190780	1901870	4306470	4588650	7304640	8000730	4868200	7763090	3612610	3361640	8348250	4715970	3797330	3261630	5011210	2701760	3055270	3608700	1899390	5357050	4714700	6005300	4192140	6986580
P08651	P08651	NFIC_HUMAN	NFIC	Nuclear factor 1 C-type	175328					208240					31200.3				187506	175227								183360					1288900		1060620	1378360				192346					757543	330233	840990	520277	279548
Q14498	Q14498	RBM39_HUMAN	RBM39	RNA-binding protein 39	533392			154355		1012480	207970		440407		160415	142320			627115	566930	289449		190221			404925	286292	361886	395951		1136220		1133530		973152	765030		467858	167420	856222			727493		1405430	710220	773306	617927	769910
O94929	O94929	ABLM3_HUMAN	ABLIM3	Actin-binding LIM protein 3	60912		44702.3	50044.9	59593.5	171968					92434.8	56310			85102.8	114904	84854.9	55017.7		52459.2		71278.1	56297.6		26746.1		206152	35837.5	350896		147269	191966				220607		26388.3	103252		157480	132370	115976	66275.8	102663
Q8N6Y2	Q8N6Y2	LRC17_HUMAN	LRRC17	Leucine-rich repeat-containing protein 17	1803190	2623720	1652320	3360100	1276600	1576430	3444840	4379890	1863960	1619090	1238600	1929740	2648650	3013140	1687760	5009370	3776920	3327580	848584	1085700	4176090	2112880	1909730	2184190	1771950	2256030	3772380	3525900	2246400	3007660	2695060	1650430	3930160	3335030	2631360	3780080	2137650	2094670	2711010	3672680	2629710	4076420	1995960	3227120	4661500
O75643	O75643	U520_HUMAN	SNRNP200	U5 small nuclear ribonucleoprotein 200 kDa helicase	174306				285835	676897	142669				165201				354904	400138	93710.8		112210	233116	67341.5	262075	129687	93285.1	213588		713874		903475		720593	903773		70590.9		777787	82503.2		377526		1009660	544304	537523	415122	682711
Q0VF96	Q0VF96	CGNL1_HUMAN	CGNL1	Cingulin-like protein 1	78917.7				106080	770651				97475.6	85055.7	102164			369784	461715	39123.7	75636.4				259231		197000	350046		1092380		1381220		960108	832174	122737	72532		1030220			277660		1042380	441647	846549	280224	732591
Q567U6	Q567U6	CCD93_HUMAN	CCDC93	Coiled-coil domain-containing protein 93	916048		188675	345217	276762	1087200	387833				329852	274016		248730	514365	597963						236674	264878	307467	280905	223164	922796	136925	1147900		1349900	1020650		376164		909393			558364		1102600	791044	927697	618091	1102490
Q92614	Q92614	MY18A_HUMAN	MYO18A	Unconventional myosin-XVIIIa	373507			47728.4	151882	267603									264496	241868						127578		144027	278642		467122		502858		822970	373568				571267			175139		716092	232223	399693	196558	513033
P20592	P20592	MX2_HUMAN	MX2	Interferon-induced GTP-binding protein Mx2	560899				627541	905660									593488	1346910	252913		115102	227716		557769		158270	745874		815188		1023740		3141610	992742	436909			699292			1174500		1244000	854022	1017930	711044	2186070
P40123	P40123	CAP2_HUMAN	CAP2	Adenylyl cyclase-associated protein 2	1567120	725332	2364110	1945630	3130370	1704210	1351670	1619580	1150580	1541490	1732680	1368310	1372380	1808920	716766	1920000	1987160	1160590	573163	2127460	1457600	1234670	1370760	2228160	1813050	2117400	1397410	3009990	1922150	3448170	1200060	1870320	2709000	1558620	1793710	2205320	2036790	1559020	1391780	2829480	2576300	1592400	1400670	1653330	2146560
O00506;Q9Y6E0	O00506;Q9Y6E0	STK24_HUMAN;STK25_HUMAN	STK24;STK25	Serine/threonine-protein kinase 25				101497		106590	29814.1					40918.5		206812	116806	162403	343892							84841.4	126993	46035.1	619646		753370		838849	1094660		280083		1004150					446275		452767
Q6UXB8	Q6UXB8	PI16_HUMAN	PI16	Peptidase inhibitor 16		693371	207039	373356	62869.1	340195	386316	94607.9		605853	516092	460542	328887	377647			151256	102787	186499			26132.2	592521			257875	609052	412058	322402	126798	343461	1152360	717319	368961	433981	875527	659721	713516	940284	598058			255183	175241	450404
Q6FHJ7	Q6FHJ7	SFRP4_HUMAN	SFRP4	Secreted frizzled-related protein 4	3273830	4822570	3472440	5844600	2742610	6987100	3155800	6111370	5951430	2827020	2287940	3685480	10241100	4569830	2359340	5016370	6988810	2448890	3565440	4573110	10878400	3559120	2775310	4682250	2087100	4018770	5908040	4101020	6640830	4318480	4412870	4104550	3562660	8770580	5170860	3866680	8739060	3065380	4541740	11046800	3406000	7875650	5402590	4911790	4323680
P82675	P82675	RT05_HUMAN	MRPS5	28S ribosomal protein S5, mitochondrial	66937.1					72002.4									52744.7	65686.9									49760				120094							85444.9					107087
Q7L7X3	Q7L7X3	TAOK1_HUMAN	TAOK1	Serine/threonine-protein kinase TAO1	203843														157509				116599			178072					244107		423243		406483	493721				310055					386365	323835	182701	221063	387509
P50502	Q8IZP2;P50502	F10A1_HUMAN	ST13	Hsc70-interacting protein	7608530	1251260	1634770	2366430	2126120	7763830	2444910	1306930	1485730	1501220	2102880	1893320	693082	1784760	3304010	3854570	2776060	2239040	517096	2829260	1556700	1675650	2468970	2658700	2317950	3862650	7823670	1682490	8083310	1016000	10174300	10469900	2487590	2832590	2386000	8630480	994497	1000950	3486440	1240200	9914570	8613070	8376630	5668210	7124140
P42345	P42345	MTOR_HUMAN	MTOR	Serine/threonine-protein kinase mTOR	221091					172080					55476.4				131082							70968.4		102995	61652		259829		251399		276528	211646				206783					299913	98709.3	208173	170373	118649
P22059	P22059	OSBP1_HUMAN	OSBP	Oxysterol-binding protein 1	901812		261933	691676	258133	963855	625278	361049	265343	145429	250644	384507		326945	567828	347761	346980	228024	367198	281068	182317	298016	323177	203610	266865	378182	1438960	403385	1302700	306241	1122320	1005180	248875	694451		1189330	244547		589829		1071800	927987	983740	369094	460012
P20742	P20742	PZP_HUMAN	PZP	Pregnancy zone protein	778537	5157460	653684		267606			6524300	713138	911184	347262	1099990	2611550	375278	121495		1448440		1530440	772608	512617	459160	837220	1118860		5511170	7700950	4583600	1350620	13634700	4192170		1807570	1795100	2531270	1490820	2957440	64671.8	3634540	14781100	676898	687781	3758670	1811260	601462
Q9Y2H6	Q9Y2H6	FND3A_HUMAN	FNDC3A	Fibronectin type-III domain-containing protein 3A	382879		207906	185500	176927	493929	160557				180339	179465		75130.6	549967	414050	105299	162977	269695	247713	179085	396255	253959	462384	313682		305416		625065		384885	514760		401338		239740	135251		334199		405169	441111	462527	315879	446126
Q7Z3C6	Q7Z3C6	ATG9A_HUMAN	ATG9A	Autophagy-related protein 9A	318289						68905.5				170751	238069			87803.1	53352.2	308734	233677				123910		50510	153881				261099		230982			134760		275165	206431				298494	287287	354777	290216	209545
P50579	P50579	MAP2_HUMAN	METAP2	Methionine aminopeptidase 2	611581		144388	240759	276521	459034	163312		277626	46736.8	244235	162692		64052	247446	251669		19951.4	194554	122134		264797	251734	188880	114673	308328	474549	191768	442856		513422	580431	170160	235002	183163	453903	207201	136000	305187		546375	347256	327739	365410	540400
Q9NNX6	Q9NNX6	CD209_HUMAN	CD209	CD209 antigen	902366	1275230	1308890	623558	709070	547114	613761	342061	1823860	975432	2966640	1571910	375268	1102940	1367600	832219	762457	853348	1584300	1467680	3767920	2625890	2252330	257608	1119650			979054		589128	975730		297271	1418250	494267		932806	1534950	1472940	524885	191026	224993	140477	646219	106425
Q13555;Q13557	Q13554;Q13555;Q13557	KCC2D_HUMAN;KCC2G_HUMAN	CAMK2D;CAMK2G	Calcium/calmodulin-dependent protein kinase type II subunit gamma	795733		534966	550063	1215300	804542	694959		322637	474301	1049490	767982			1019670	954961	807966	507379		852268		585415	804383	699583	967924		1543920		1266970		1980120	1302930	604162	404407		1757870	471787	401787	1132490		1329020	1440790	1435520	1178030	2218030
O00754	O00754	MA2B1_HUMAN	MAN2B1	Lysosomal alpha-mannosidase	798875	1128120	914541	896110	873027	655270	1000160		1561820	1258940	879660	1358200	1183510	1114920	629128	520420	845155	1013730	1988790	1157640	1579470	1193010	1170410	857141	727754	855049	543840	1038990	543554	1071900	734233	552532	400629	898751	676129	474508	1226560	1227800	635110	1177520	593518	684251	589092	701230	363247
Q96QE2	Q96QE2	MYCT_HUMAN	SLC2A13	Proton myo-inositol cotransporter	753313		152663	500029	105752	258803	577186	440771	200393			338736		244862	460168	359681	807748	511483			273881	190894	83636.7	537572	274269	296402	466788	449895	678364	324489	673074	422937	220279	375662	627967	594639	378111	319501	304362		666891	743694	513070	586285	527300
Q9UPY6;Q9Y6W5	Q9UPY6;Q9Y6W5	WASF2_HUMAN;WASF3_HUMAN	WASF2;WASF3	Wiskott-Aldrich syndrome protein family member 3	188035				42696.4	211797					47750.4	88183.9			103177	135515	123759	109397		107701		113088	90382.3	122797			253903		285748		244309	284807	86778.6	126918	112471	274629	99140.1		207320		353945	206324	228225	123797
O75822	O75822	EIF3J_HUMAN	EIF3J	Eukaryotic translation initiation factor 3 subunit J	1281090		377281	461226	687648	2028770			508598	467126	500852	431912			1005440	994424	357834	301853	720924	213864		603799	371447	431631	807371	660007	1885220		1769400		2314800	2184370		878778		1750030	60828.3		1363420		2160270	1671460	1476450	1390460	1370720
Q4ZHG4	Q4ZHG4	FNDC1_HUMAN	FNDC1	Fibronectin type III domain-containing protein 1	719098	1952130	841746	309690	521301	3155510	1042600	692439	1189240	614122	97969.9	201774	1780790	1204620	1411930	2236990	160455	1636790	974931	146058	1667210	1305970	1146670	294027	211611	363505	4162680	1702920	1297030	2405000	968739	292338	1551400	568601	689800	1648410	1105260	1039740	1600860	3463460	3268300	1576320	1321050	1389000	1618960
Q7L311	Q7L311	ARMX2_HUMAN	ARMCX2	Armadillo repeat-containing X-linked protein 2	422402		93329.1		115452	292188	111809				39342	59371.9			116818	209672				23790.2		117562	86759.2	98106.5	126508		386443	113368	579342		241847	696004		162035		488961	56346.4		213533		608742	338075	197160	52547.2	320832
P0DN76;Q01081	P0DN76;Q01081	U2AF1_HUMAN;U2AF5_HUMAN	U2AF1;U2AF1L5	Splicing factor U2AF 35 kDa subunit-like protein	153836			50398	99666.7	181790	100421								95970.2	119898						120838			81948.8		374931		531150		238488	746156	76581.5	134414		501277			174339		371777	155236	248460	129112	124376
Q9H269	Q9H269	VPS16_HUMAN	VPS16	Vacuolar protein sorting-associated protein 16 homolog	634747				338174	740933	372389				241270				536724	533155	406017					198981		281903			710767		654290		859219	629369		319231		583588			476769		695398	711713	595849	582982	710695
Q5VSL9	Q5VSL9	STRP1_HUMAN	STRIP1	Striatin-interacting protein 1	455719					673315									345912	428004						233357		272311					650485		637249	705261				586283					703449	513027	360591	468239	761837
Q5JU69	Q5JU69;Q8N2E6	TOR2A_HUMAN	TOR2A	Torsin-2A	207994														123115	94943.8			287855	156397		146874		193650	215159				234875					291042			294015					195998			242891
Q14151;Q15424	Q14151;Q15424	SAFB1_HUMAN;SAFB2_HUMAN	SAFB;SAFB2	Scaffold attachment factor B2	712222				623304	1453300					560899	522871		320189	853182	960652	756051	537542	719863			1011410					1567600		1871760		1679350	1778120	467050			1621090			875437		1949150	965011	1023640	911628
Q14678	Q14678	KANK1_HUMAN	KANK1	KN motif and ankyrin repeat domain-containing protein 1					65053											23042.9													193703			158088				154430					124511	75530.7	98007.3
Q9Y5J5	Q9Y5J5	PHLA3_HUMAN	PHLDA3	Pleckstrin homology-like domain family A member 3	619973	419806	337565	545828	310918	384218	737485	530011	390308	410985	344354	499374	447746	514522	204251	493081	611807	535817	269116	547463	373375	370640	214462	804019	497058	675235	663118	613617	620692	507939	546375	483625	564194	744879	580478	546982	550266	540678	448830	335832	466530	696235	626091	424575	483967
E9PAV3;Q9BZK3	Q13765;E9PAV3;Q9BZK3	NACAM_HUMAN;NACP4_HUMAN	NACA;NACA4P	Nascent polypeptide-associated complex subunit alpha, muscle-specific form	566205	220447	294342	388366	425377	717487	421374		124225	221220	273156	366739		87392.2	479872	445957	337127	189079	202844	438873		231974	173911	237730	349102	508483	1546600	352484	1305790		1196560	1373180	182555	514366	228441	1222830	186010	184352	490468	280416	1523500	522879	707213	625490	823193
Q9NR99	Q9NR99	MXRA5_HUMAN	MXRA5	Matrix-remodeling-associated protein 5	5780230	4895480	4251280	4203850	3420800	6541090	5739040	4606440	4981870	4194010	2723870	3047900	4819850	8407710	5315020	6953390	2601920	6673480	7754960	2900400	5817410	4294770	6558420	4694990	3500380	4454990	11565900	6870630	5075090	7341570	5969540	2383520	9250500	4554260	4820060	5502060	5793430	6290000	6444470	9455650	9487190	7410630	6467870	5329020	11105000
Q9UNF1	Q9UNF1	MAGD2_HUMAN	MAGED2	Melanoma-associated antigen D2	917193		63385.7	137190	86275	1029850			340089	319438	148611	223265		193506	396632	536141	87717.6	168102	40042.1			220373	187865	166717	319468	135456	1496740	76246.9	1174890		1018650	881831	140717	325276		948373	311839	166226	226862		2122110	673471	767060	564915	909925
Q96B54	Q96B54	ZN428_HUMAN	ZNF428	Zinc finger protein 428	333351					391072					138006			163138	202620	327810	126615		210724			130273		34316.2	165418		978291		795774		570103	733079	152697	210152		707303		107193			987218	292990	400790	343240
Q14116	Q14116	IL18_HUMAN	IL18	Interleukin-18	793785	933792	652852	474579	331893	363411	645448	478565	1000920	871369	489840	1010570		790118	500507	500572	648387	1080630	1165890	1530660		1177240	694523	133696		690289	273353	609499		530240	386962	355284	515280	510902	302631		856198	405842		638135		282648	223812	373190
Q7Z3J2	Q7Z3J2	VP35L_HUMAN	VPS35L	VPS35 endosomal protein-sorting factor-like	365893		63890.6	144890	104979	1050720	161453				82117.6	459226			299654	222702	87451.5			25886.4		113870	90968.5	112790	127299	72569.7	653520		613820		866203	297890		210756		516300			143920		639934	609153	572384	500042	650900
Q14185	Q14185	DOCK1_HUMAN	DOCK1	Dedicator of cytokinesis protein 1	176574				244324	871650	36415.1			136054	211248	111927			486582	605967	56043.7	152903	176325			185298		473108	142444		671042		842691		183734	492370		126356		833766	173218		181653		927289	738840	800934	518600	389429
Q8TER5	Q8TER5	ARH40_HUMAN	ARHGEF40	Rho guanine nucleotide exchange factor 40	102694				86082	95515.7					69002.1				112548	73322.1						78740.9			32012.2				274860		130681					133767					312580	71518.1	117049	139193	367959
Q13620	Q13620	CUL4B_HUMAN	CUL4B	Cullin-4B	578223			205730	278687	783282	229760				54602.8				278748	409709	95631.1	47175.8	150558			112412		292139	431062		488230		666884		949154	605103		123260		300852			344031		532873	518312	484636	381266	749561
Q9H492	Q9H492	MLP3A_HUMAN	MAP1LC3A	Microtubule-associated proteins 1A/1B light chain 3A	241907		703751	562031	567082	508816	300735		228525	476215	574807	353837		424917	585667	546255		340240	180149	581877		497111	357400	635963	541160	631713	520773	685982	679723	512723	643795	600560	420106	755890	449951	634792	516882		383421		497294	530259	564271	654590	868692
Q13884	Q13884	SNTB1_HUMAN	SNTB1	Beta-1-syntrophin	737385	54637.5	560924	511828	881581	753338	455387	333586	291639	628564	657274	451751		566254	720961	822992	1175100	432224	351108	644648	158879	530121	344963	1008710	963943	750215	768004	525473	1181430	504901	757048	910395	809734	690275		1299330	569097	615329	891847		1122230	1073020	978611	894844	1036820
Q96GY0	Q96GY0	ZC21A_HUMAN	ZC2HC1A	Zinc finger C2HC domain-containing protein 1A			133583		262159	296748				384870	318073	223159			303499	286410	238990	206021	29567.1			168527		278381	199750		360695	144914	518199		286285	483531				550039					531338	354165	404347	306021	458684
Q5JTJ3	Q5JTJ3	COA6_HUMAN	COA6	Cytochrome c oxidase assembly factor 6 homolog	446855		500932	269557	362047	174409			350169	307219	185182	474030		238340	343814	363749			672561	241328		434018	518682	373340	441205	121114		447937	262902		226523		195368	419364	390270	75505.5	311731	164096			311540		137369
P62899	P62899	RL31_HUMAN	RPL31	60S ribosomal protein L31	1589310	219158	304295	263975	720334	1766650	586673	508830	466955	445387	576659	1117650	635167	935811	799881	1280220	421731	1089270	485258	593890	174709	428978	752019	626115	1008830	756908	1660680	466044	2499090	366167	990078	3075870	761450	492215		2631920	492400	342248	897683	918338	3354540	1989040	1799990	1231440	1364730
Q9H4M9;Q9NZN3;Q9NZN4	Q9NZN4;Q9H4M9;Q9NZN3	EHD1_HUMAN;EHD2_HUMAN;EHD3_HUMAN	EHD1;EHD2;EHD3	EH domain-containing protein 1	2325260			1522190	2963130	3028580					1862270	907991			2634120	1791840	1579850					484114				1478920			3922080		3508220	4636430				4974060			1687150		3908700	3095940	3235430	2709410	4191110
Q9Y3C0	Q9Y3C0	WASC3_HUMAN	WASHC3	WASH complex subunit 3						153476									161026	123078						84126.7					265520		474085		239807	372626				381119					488863	130580	270085	210972	310523
O00186	O00186	STXB3_HUMAN	STXBP3	Syntaxin-binding protein 3	1681980		245002	488019	360727	1594370	944697	467480			305647	607467		138069	936377	776375	1081490	502855		411366	303581	413020	246584	799126	597071	486921	1405160	408143	2020720	373032	1674960	1487600	239072	1037810	748670	1571430	668120		614835		1645660	1962340	1501250	1041600	1477260
P14317	P14317	HCLS1_HUMAN	HCLS1	Hematopoietic lineage cell-specific protein	3941290	3276600	2973300	2820270	2839020	2433090	3925340	2856590	5417550	3582050	5103780	6468190	6209840	4515860	2894230	2439110	2682520	3809900	8827410	7163840	2843650	4864080	4759650	1853420	2734910	2391910	1708570	3019240	1814440	3089880	2814440	1720640	2779070	3481390	4067790	1661060	4409840	3382720	3880140	4990070	1526350	1776680	1965520	2025440	447868
P25774	P25774	CATS_HUMAN	CTSS	Cathepsin S	944374	2022920	1365050	1291080	1000280	1141830	1558590	1070580	2495930	1934900	1506390	1925510	2145870	1516840	828371	627582	1031430	1471220	4906790	2882100	1828620	1466040	1788030	648273	816027	860207	536600	1732270	1057290	1160230	1106690	710928	1004900	1229510	2661310	341940	1619800	584968	1034160	1866490	290289	573869	649582	1110070	346435
Q9P0M6	Q9P0M6	H2AW_HUMAN	MACROH2A2	Core histone macro-H2A.2	630037		28405.9	188872	529337	1615210	376065				403185	200861		107657	992029	943210	679231			883528		397828	562827	720791	867065		1854630	336470	2319210		1821800	2047740	269972	542643		2053960			1191700		2174210	1302070	1445740	967454	310270
Q8WU90	Q8WU90	ZC3HF_HUMAN	ZC3H15	Zinc finger CCCH domain-containing protein 15	68300.8				67837.9	251161					172875				86121.5	87349.4			68575.5			117854					154360		116950		285783	257597				227171			143857		343059	217943	208820	78675.4
Q9BXJ9	Q9BXJ9	NAA15_HUMAN	NAA15	N-alpha-acetyltransferase 15, NatA auxiliary subunit	477393				176206	507910					44701.3				92105.2	319947	114938					89740.2		36650.1	60617.7	112845	370085		581513		632437	351726		124549		597829			302975		629889	471592	529456	342141	234409
Q12874	Q12874	SF3A3_HUMAN	SF3A3	Splicing factor 3A subunit 3	317345				264308	862306					52201	19165.6			358103	553876	73101.8					301877	312364	309840	377058		709311		918509		823932	873759		119998		858305			403124		1001680	686596	541827	433480	473233
P54105	P54105	ICLN_HUMAN	CLNS1A	Methylosome subunit pICln	343957		67539.3			188472					32736.3				72426.8												399776		499778		465828	587172		175650		481941			71941.3		487315	372431	263352	154439	182424
O75131;Q86YQ8;Q96FN4	O75131;O95741;Q8IYJ1;Q9HCH3;Q86YQ8;Q9UBL6;Q96A23;Q96FN4	CPNE2_HUMAN;CPNE3_HUMAN;CPNE8_HUMAN	CPNE2;CPNE3;CPNE8	Copine-3	985869	270314	452584	565075	706074	720519	878703	830361	635481	445185	489892	772851	429277		1090670	721556	1093600	631462	394436	513360	434471	656643	580581	770798	632621	374557	611384	518018	960871	695716	1107480	782069	462880	693673	1919650	1245070	1028530	462171			542373	1672370	1104060	734924	981088
P31146	P31146	COR1A_HUMAN	CORO1A	Coronin-1A	4863030	4885620	3809550	4137780	4719350	3594140	5140010	4874140	9302750	5463570	6122430	8521920	9788600	5950800	4178840	2949490	4462470	4047580	15182600	9877780	6085310	9190890	6963790	2436260	3024200	4341800	2259000	5900710	2002300	3958770	3251380	2173440	4483320	3619230	8151510	2105740	6513480	5276810	5369570	6805130	1159120	2101040	1746180	2706110	1059110
Q7L5D6	Q7L5D6	GET4_HUMAN	GET4	Golgi to ER traffic protein 4 homolog	355328														74790.6							208888	158639	142239	147104				56806.8		80585				57517.9						111038			73298	88852
P55058	P55058	PLTP_HUMAN	PLTP	Phospholipid transfer protein	5027600	21020400	8833550	10556100	7878610	3109670	17220700	28322800	13271000	11357200	12342100	18445900	48069500	24523400	6609180	4420730	15455800	12265700	18496000	50276000	113167000	23782600	13651400	17554300	4074040	3326070	1792720	13226200	3413280	13126400	10347500	3406860	8625180	11885600	24561800	2987980	23266500	14858000	4431120	19094000	1352210	5818900	1860710	4840520	2273510
Q15459	Q15459	SF3A1_HUMAN	SF3A1	Splicing factor 3A subunit 1	463026		201774	323754	532482	926081	350757				396378	313367		284438	631941	678009	464744	334176	114087	289745		457408	355139	540127	559606		850007	211498	1091100		823074	1019270		327909	651797	956071		159127	857963		1165520	891900	1028170	749947	723294
Q9Y3E7	Q9Y3E7	CHMP3_HUMAN	CHMP3	Charged multivesicular body protein 3	1134670	1473400	1103270	1049730	875175	1552440	1569070	1352920				860485			1055700			983092		736258						1389010	2634730	626417	2671460	1325200	2827390	2109280		1072330		2703340	973048		1140830		2388920	2006800	1227920	824508	965442
Q86YP4;Q8WXI9	Q86YP4;Q8WXI9	P66A_HUMAN;P66B_HUMAN	GATAD2A;GATAD2B	Transcriptional repressor p66-alpha	38045.3					72740.4									44899.6	89664.2													178833		117352					142067					135090	123592	130009	52851.9
Q9NY15	Q9NY15	STAB1_HUMAN	STAB1	Stabilin-1	2454270	2340120	1327300	1825660	1302340	2113560	2217940	1879880	2105310	1829460	2230040	2862140	2627080	1796330	2063300	863201	2050250	1957500	2977780	4606950	2939800	2363300	2111290	2060870	1835140	1640020	1124340	1598980	1481480	1285360	2243690	879890	1290620	2109970	4037690	1195620	1905910	2176880	1895950	1633930	828260	1284940	1854530	1587910	889311
O43633	O43633	CHM2A_HUMAN	CHMP2A	Charged multivesicular body protein 2a	347328								92512		59011.8				411133	226874	127867		176544			158340		285205	121821				412345		446818	588139		101483		761695	111897		376319		624388	694164	569481	362289	394981
P30273	P30273	FCERG_HUMAN	FCER1G	High affinity immunoglobulin epsilon receptor subunit gamma	8373620	8367850	5776850	4731070	3987520	3858900	5836190	3952700	12047900	7351600	5878970	9523880	4827970	7232760	5228880	3024560	2905710	4881640	18543100	10238000	10403700	10507400	9406010	3492910	4626260	4404840	2382670	5640130	2503090	5954810	4017380	1104420	4847500	5937790	3249430	1543770	7919940	9351930	5237370	7213460	2180960	2831350	1929920	3615960	1179440
Q9UM54	Q9UM54	MYO6_HUMAN	MYO6	Unconventional myosin-VI	500758			99692.4	189597	717459					56196.7	79633.6			294041	324518	335686	97174.9				75269		293493	179759		527209		642261		754366	584384		293703		687286			183141		613541	578384	357269	312047	970178
Q9H3P7	Q9H3P7	GCP60_HUMAN	ACBD3	Golgi resident protein GCP60	971682	99606.1	156865	259892	259704	924951	183280		134987		368913	257911		167817	418345	443274	275311	116773	346149	108977		277497	199706	292222	297661	244640	795665	233013	726304		810949	606094	280800	350495	95315.8	680059	238556		441295		889328	752675	655982	543840	505238
Q8IXQ6	Q8IXQ6	PARP9_HUMAN	PARP9	Protein mono-ADP-ribosyltransferase PARP9	67778.3		140298	63497.3	117767	140742	82994.4				71003.7	79047.9			200240	164747	116183		176710	162677		167476					156676		161947		393305	188228	65547.5	87672.3		173601	127303		218700		232999	262812	266730	216061	484174
P08133	P08133	ANXA6_HUMAN	ANXA6	Annexin A6	32348300	27910600	32774700	40265300	31635700	41422500	44800400	48880100	28427600	28610900	34101300	37168100	46715200	38236000	35564100	38447900	49857900	37506700	22968500	57166100	50637300	35529900	49986600	41709400	26495200	34817300	47777900	39018200	55643300	43479700	61033800	46041600	29601000	37577400	60205100	53821400	38612400	29326300	25778600	42116000	51149700	52563800	43336000	30200900	54656900
P49959	P49959	MRE11_HUMAN	MRE11	Double-strand break repair protein MRE11	189341					461417					101716	82801.8			286785	227239			90154.8	78864.5		151852		172002	155741		505156		783644		432761	680879		58714.7		601623			234350		911497	362803	325812	251567	336823
Q9Y5B9	Q9Y5B9	SP16H_HUMAN	SUPT16H	FACT complex subunit SPT16	82616.3					294729								69804.3	208091	169861									44486.3		383353		475628		170055	506020				402749			263870		479599	181125	267985	168333	180491
P53634	P53634	CATC_HUMAN	CTSC	Dipeptidyl peptidase 1	1797680	1681480	993094	1296360	449535	958502	674398	738012	1319760	973833	1951710	1410540	1081940	1713220	1117430	981967	1011890	1056880	1589080	1213190	2001740	1614010	2119260	571936	680628	658570	246776	688374	463176	1302060	1190760	398067	567841	2075780	2205190	281059	1709050	1197660	1166000	1033100	559809	910149	371602	482537	267875
Q5T5U3	Q5T5U3	RHG21_HUMAN	ARHGAP21	Rho GTPase-activating protein 21					139215	40497.3					103497				134208	215332	84935					122491		90691.4					181360		188297	495119				298234			91640.2		341840	189363	251125	222905	317643
Q9Y295	Q9Y295	DRG1_HUMAN	DRG1	Developmentally-regulated GTP-binding protein 1	567626		151841	389643	342575	331021	108902		107108		169455	296589		93464.7	233477	508993	279935		210804	157399		359535	129157	208130	182182	232677	600947	119485	459155		305286	293716		323580	408517	543859	319572		564583		727996	550205	327384	431421	437359
Q6NUK1	Q6NUK1	SCMC1_HUMAN	SLC25A24	Calcium-binding mitochondrial carrier protein SCaMC-1	1103810		77728.3	154846	256233	1100350			127053	98509.1	385413	237529		143357	1347460	1282840	613636	314083	790003	532886	140006	785890	364839	688102	670274	360134	2269080	126941	3542520		1599990	2922790	171499	387131	223703	834258	202021		815429		4962580	1636070	1446130	700840	1657580
Q9Y6M7	Q9Y6M7	S4A7_HUMAN	SLC4A7	Sodium bicarbonate cotransporter 3			49325.3												193045	109546				53838.2		35059.8	142704	95772.5	80534.4				162020	67175.8	213487					122825	230128				120387	352804	132136	888260	188941
Q9UN86	Q9UN86	G3BP2_HUMAN	G3BP2	Ras GTPase-activating protein-binding protein 2	96038.7					176653									73871.9	119214													218184		968775										291683	174645	212332
Q4V9L6	Q4V9L6	TM119_HUMAN	TMEM119	Transmembrane protein 119			588154		1191550	461883		862576	885526	681669	711630	1289950	1584330	680447	562824	837763	759996	416345	1082550	941421	1450030	805078		728564	768026	453766		1220330	653036	995089	549174	582037	560379		1166920	432618	604141	582853	329603		395367		329394
Q9Y2A7	Q9Y2A7	NCKP1_HUMAN	NCKAP1	Nck-associated protein 1	1347540		171479	430941	480283	697957	445388	124428	153947	118405	275520	226482		183295	607022	1121520	603945	414533	102448	187676	32409.7	374876	218890	441315	362028	236653	851109	173735	987548	306742	1391120	1684500	245161	878797	421423	1733540	403844	170178	1198810	78370	1987000	1510930	1324950	570508	954741
O60941;Q9Y4J8	O60941;Q9Y4J8	DTNA_HUMAN;DTNB_HUMAN	DTNA;DTNB	Dystrobrevin beta	268853		197887		174959	215867					335720				528731	515517	495856							722268	641755		381510		673248		580873	850683				586764			302122		936080		471906	521648	807473
P05090	P05090	APOD_HUMAN	APOD	Apolipoprotein D	32870700	126326000	88528700	56094500	59473400	67497800	94958300	148599000	58494000	46358800	53751600	69083900	132750000	98205800	20837900	35091900	69089500	81786000	55291700	101508000	149487000	49771200	65304200	78815900	23057800	59302700	71014800	57794600	36783300	55618800	66556000	71964100	63411700	47260000	37609400	38310100	40047900	38560600	43755800	164416000	14613600	22753400	30300300	30868100	39436700
Q13464	Q13464	ROCK1_HUMAN	ROCK1	Rho-associated protein kinase 1	552067			447231	559752	593248	478647				155625				346228	401444	265673					294651		241152	41526.9		514084		755267		594306	890917		377844	329497	571669			420179		868304	616942	509763	465607	412371
Q58FF8	Q58FF8	H90B2_HUMAN	HSP90AB2P	Putative heat shock protein HSP 90-beta 2	9079710	878042	1726090	2724220	2324600		3292010	2132990	1024670	1043230	1892070	2041740		2773010	2515370	4302860	2350160	2092600				1357470	1769220	1992660	2239660	3619980	10896000	1937280	9339210	1170650		11056500	2262820	3634590		9771430	891083	1176010	5568110	1715370	9422790	9309140	7665450
Q12965	Q12965	MYO1E_HUMAN	MYO1E	Unconventional myosin-Ie	581914			52435.7	186913	572887			133376		142205	192042		104522	283023	245511	176223	274147	206061	276971		161300		163867	140246	201282	501914		490143		579859	404847		151780		684715	139076		202159		680579	423199	293645	173645	893463
Q9H2M9	Q9H2M9	RBGPR_HUMAN	RAB3GAP2	Rab3 GTPase-activating protein non-catalytic subunit	692849			36156.8		709899					169472	115127		118331	236542	252201	157313	66659.4		63208.4		153390	248775	149252	133139		285848	34007.8	405301		499866	365568		292098		425946			433417		497336	656842	379358	287462	339047
Q9UQN3	Q9UQN3	CHM2B_HUMAN	CHMP2B	Charged multivesicular body protein 2b	1028340		609207		653668	1614040					984084				750248	1005690	987199					1185990		850578		922164	1880160	1422930	2095100		2048040	1952980		845151		1951030	1393360		1325710		2445870	1462600	1353360	878459	841529
P15169	P15169	CBPN_HUMAN	CPN1	Carboxypeptidase N catalytic chain	2220320	7752850	2730240	3919080	1265680	4562350	2062070	8601380	2323990	2593370	1175090	2575100	5596700	4769250	919629	2456430	3183950	3182860	1449600	3483750	3810160	2440170	3169060	4606070	1989920	7582120	4122170	4586710	1546700	4074860	2754750	4743860	6681900	3991360	3123950	3393770	2122510	3133490	4002540	11247500	1669740	3923850	6251160	2288870	3988070
Q14160	Q14160	SCRIB_HUMAN	SCRIB	Protein scribble homolog	270547		166802	184733	265485	292503			70921.9		260143	155657			390438	306395	88281	117742	196794	160304	98900.7	318664	237233	419261	433542		365849		473060		287995	430518	282939			341567	101050		130132		554639	435381	345419	286349	543874
O60313	O60313	OPA1_HUMAN	OPA1	Dynamin-like 120 kDa protein, mitochondrial	644083		208972	353125	383019	1127560	162914				142434				811322	339325	148290					215689	144628	226349	235241	200210	830565		1039930		1156980	1104080		193273		1228120			363556		851184	947881	1209450	717828	527630
Q96LZ7	Q96LZ7	RMD2_HUMAN	RMDN2	Regulator of microtubule dynamics protein 2					42569.3	152551									110311	92083.5	38120					82830.7	17154.5		78709		164056		360508		207431	380820		68241.8		180035			94183.3		305491	172284	142540	103707	128359
Q16629	Q16629	SRSF7_HUMAN	SRSF7	Serine/arginine-rich splicing factor 7	2530880		547951	934800	1030240	2232350	1085560		442496	466144	726920	977787		1075310	1693540	1672070	775091	899579	74982.1	500415		911685	754170	691778	1196630	1334820	3317230	708267	3360680		1747720	3510960	673253	1602270	688446	2488930	533867	414620	2057070		3972990	1638470	2291200	1522060	2187360
Q9Y5K8	Q9Y5K8	VATD_HUMAN	ATP6V1D	V-type proton ATPase subunit D	109531				78044.6				29858.6	53157.8	166188	113290		102328	239580	40460.8	85465.5	75732.6	371471	146794		90535.5	87892.9	94843	150055				445996		65549.9					110020	144125		235427		379442	135969	174088	153584
Q8TDP1	Q8TDP1	RNH2C_HUMAN	RNASEH2C	Ribonuclease H2 subunit C	271680		221072	242582	131859		261252		387170	288626	273369	313344			208364				283077			231167		199268	194510	270747		244909	124204	133822				67992.5					303128		75071.4	172335	226339	148361
Q9NV70	Q9NV70	EXOC1_HUMAN	EXOC1	Exocyst complex component 1	656445		228858	434457	278712	885752	407033		245662		355299	317366		865245	479434	462323	355394	300429	173617	333063		328751	254407	320089	344592	184580	882537		1031450	99890.3	1036050	1075550		904626		940365	236471		576960		956992	737090	722493	472332	724180
Q8N9N7	Q8N9N7	LRC57_HUMAN	LRRC57	Leucine-rich repeat-containing protein 57	1077850	1120460	1236270	1254400	1053770	1035210	1260870	1208500	870597	1111110	789585	543238	588524	1132460	953392	832504	957476		987346	1218900		941944	1057780	1337930	1232710	1514230	1222310	1076010	1288690	1134030	1254600	1096620	1052630	1130070	1770670	1151280	1266170	1075310	1087400		1209230	1241060	1021690	1207720	1015300
P03951	P03951	FA11_HUMAN	F11	Coagulation factor XI	6664710	10453100	5305320	6665580	4230310	11505700	7883500	13239200	4536990	5751480	3160840	3385290	5713730	5537800	4479700	8244320	6740110	5575420	3750470	6292740	10035200	6701170	5982070	13020200	7192620	10327400	20613700	8406830	6662640	6176300	5111630	5189450	10990800	6358050	5326950	8405200	3863900	7580720	6122770	14588900	7549910	10230800	9806220	5228360	13183400
Q9H6Z4	Q9H6Z4	RANB3_HUMAN	RANBP3	Ran-binding protein 3	510522		107763	219035	324608	605279	204373		151803	179083	228287	248467		171867	349904	337426	166149	231121	146665	192169		263751	154377	240304	247319	242261	764934		835013		622423	843625	182418	250156		790891	87345.2	41993.9	403929		926768	533760	590558	406139	386658
P23141	P23141	EST1_HUMAN	CES1	Liver carboxylesterase 1	4728930	6817660	15014500	10493000	4957790	6089960	5503180	4401920	8933290	8806840	12530200	3531920	4672860	2423630	6567050	7808930	7254150	8524240	3458010	9496790	9116800	5356210	5137310	11442800	11926000	21172000	6014600	11661000	11183700	7999500	13734600	12369900	8228580	10797100	14798600	5808280	7802470	9535010	12744300	1846690	10124600	8986670	11495100	10870400	11542400
Q9NRY6	Q9NRY6	PLS3_HUMAN	PLSCR3	Phospholipid scramblase 3	152777		194035			124715	613965								468594	266336	825690	113816				104834	81197.3	156293	105296		582283		779939	385252	655267	376559	231893	421194	234494	302888	158547				897283	1331450	135016	432938	682601
CON_P35527;P35527	P35527;CON_P35527	K1C9_HUMAN	KRT9	Keratin, type I cytoskeletal 9	14558200	24372800	16494600	6576550	7912720	12651600	15881200	57360700	21942400	19990300	20249200	14484800	39403100	12676700	5270020	39712600	19398800	11334700	16490800	22985200	13842300	2777780	58762600	14619000	7905020	32545000	13499800	6256090	480287	3651760	7213450	20600100	17734300	4355260	14226400	14783200	53893300	3362390	1765410	21709100	9247810	3694530	14121200	692106	3589690
O43556	O43556	SGCE_HUMAN	SGCE	Epsilon-sarcoglycan	2328120	2000740	2837590	2325770	2476610	2465150	1715020	3079060	1280240	2671020	1417390	1928500	1810790	2139540	2220980	1768530	2336890	2163100	487912	2308590	2806470	1882840	1801510	3028120	2722750	3626000	2589320	2782890	2846160	2859000	2010210	1923690	2397100	2121110	3041330	2679750	2908630	2763790	1989060	2335530	2748340	2891290	2429130	2249400	2559030
Q8TDX7	Q8TDX7	NEK7_HUMAN	NEK7	Serine/threonine-protein kinase Nek7	475499		229195	222248	245966	610785	152302		91021.2						382385	274934	1035190	83197.5	87119.3	97103.8		225220		287147	243985	366827	599133	179190	664196		606490	492322	204584	236621		611524	145709		249409		516452	529238	518541	349842	630443
O60879	O60879	DIAP2_HUMAN	DIAPH2	Protein diaphanous homolog 2	231103		103760	259106	159911	483404	235549				55795.8				332518	404281	302503			238018		253029	124688	224009	277667	68896.4	455961		635908		766816	617479		121065		533269			344223		723799	528830	478213	299467	537573
Q03591	Q03591	FHR1_HUMAN	CFHR1	Complement factor H-related protein 1	54904600	113470000	28097700		10850900	1172230	26517200	52700800	27158700	25143700	14519800	10480100	13393700	37251900	34365200	41555300	85887500	39403500	22951200	39676900	43579200	39699900	24244400	70615200	30396300	116974000	43772000	58358800	48161500	31983900	44152800	29745400	117667000	65113700	14203700	28446600	15868400	60496100	51603500	75067600	19275100	29623100	50653400	32287500	237529000
P62701	P62701	RS4X_HUMAN	RPS4X	40S ribosomal protein S4, X isoform	2558500	880907	1142240	1669470	1844230	4046490	1619020	1576660	3132690	1686700	2358130	2591550	1695510	3174520	1972270	2299430	2089770	3039670	2300510	1666900	1211600	1828480	3642890	1304000	1871670	1806740	5724240	1824100	6443290	1377680	4282530	6282760	2565630	2159060	1292940	4593940	1364770	1166010	3536690	2979970	6611690	4008110	3815210	3613090	3426380
Q7Z7M9	Q7Z7M9	GALT5_HUMAN	GALNT5	Polypeptide N-acetylgalactosaminyltransferase 5	355596	407296							301108	204391	171535			298385	232856	330617		372347	714077		397317	295666	232435		209647			288327		282778	136454		213863	188411	177382	119648	227934	304267		467343	120401	119468	117974	52164.7
P80108	P80108	PHLD_HUMAN	GPLD1	Phosphatidylinositol-glycan-specific phospholipase D	1767760	9564520	2225910	3096440	3343190	2714710	2701190	5205550	3785970	2693260	2324810	3656150	5459170	4987320	847185	1271300	1837090	3342720	5306550	3597800	9951330	1333290	2664070	1639170	1666920	3429740	1612660	3436780	1622420	3779930	2490520	2450670	3582060	2670610	1782260	1588450	1304790	2019590	1871280	11004800	493703	976700	2217760	922400	761529
Q5TAQ9	Q5TAQ9	DCAF8_HUMAN	DCAF8	DDB1- and CUL4-associated factor 8	73371.3				64885.5	189152									112963	121481								70388.6			275098		330379		274882	262734		97812.9		246289			165957		361502	177866	201425	141156	135518
P01903	P01903	DRA_HUMAN	HLA-DRA	HLA class II histocompatibility antigen, DR alpha chain	5144220	4494730	2334830	3320530	3171030	2205220	4285080	3873060	5323630	1957040	2426480	7633150	6474690	2861160	5264570	1103310	3371630	4166890	7157940	5650760	2942070	5020090	6673930	2098240	2501650	4557300	1310150	2903950	2573970	3630210	1917470	737519	1610110	3223870	13391700	1536740	3271020	2096730	2648800	2229070	1422840	1764140	1313520	1683260	962810
P21926	P21926	CD9_HUMAN	CD9	CD9 antigen	90950000	55871500	67273300	10622300	55804100	48304800	92992400	117703000	59007700	55287600	58308100	80443200	88298900	64754800	10167700	63513200	20970400	93344500	50970000	57547500	100959000	49312800	69524200	99445400	74693000	80441600	64992700	72322300	79524700	88272000	81497800	54592900	60028400	74253900	84486700	65248800	86309000	101874000	45181400	54767400	72703800	111496000	60977200	80406900	59577200
Q687X5	Q687X5	STEA4_HUMAN	STEAP4	Metalloreductase STEAP4	2573990	1897770	1617520	2278780	1347100	2229350	2909710	3941650	1350560	3491970	2612790	4237150	2345370	2146900	1809570	1778360	3778500	2867420	3221830	7713350	2961270	2610140	1868290	2895390	3762610	1734100	1478010	1638360	1410170	1286730	1030830	4899040	1714710	1407380	3898900	1152220	3491390	2321790	1635120		1145020	2143550	1450150	1146760	1140050
P49746	P49746	TSP3_HUMAN	THBS3	Thrombospondin-3	8235090	4490430	4084380	8480170	2801410	14394100	5248850	6588280	4885330	5059610	4246370	5517760	8096270	5418730	4555030	4860460	4301150	11451700	2425230	7586040	5615170	5960010	7449840	8995370	3437760	6008160	10797500	9463100	8353310	4883700	10849100	5418970	5906370	7041030	8076360	6738010	10083700	5221260	6071420	6254480	8297280	9378130	8659460	9627030	9120920
Q9UQE7	Q9UQE7	SMC3_HUMAN	SMC3	Structural maintenance of chromosomes protein 3	296517		186790	163230	327599	528821	190686				246749	156331		95505.5	357404	380097	341020			49915.6		188861		238829	284997		477873	134849	728285		508506	793527	161141	161583		603087			393045		659763	528931	577610	372430	385266
P00742	P00742	FA10_HUMAN	F10	Coagulation factor X	7985840	62956900	8935490	10018800	9101390	4910210	16914300	29020800	35663500	22490000	5021000	8531930	26394100	29072600	6156190	6641420	8121340	24368900	8813180	8091480	30423400	6751640	31735800	4208900	9717960	5625670	13639500	5260190	5494250	10965400	5206600	8226840	9640100	25871800	10166900	6244960	6957660	9268950	7138020	26142800	3372370	4288380	4727880	3827880	4023990
Q7L1Q6	Q7L1Q6	BZW1_HUMAN	BZW1	Basic leucine zipper and W2 domain-containing protein 1	1075260		387031	267990	223573	824444	456050	161509	312760		136773			223582	583451	595710	667241	109594				269409	277769			361769	1925030	252057	1569120	237390	2065880	1328030	344119	509590		1523550			385590		865747	1380700	605454	325044	492604
CON_P04264;P04264	P04264;CON_P04264	K2C1_HUMAN	KRT1	Keratin, type II cytoskeletal 1	26949700	44953800	42184800	9896080	12371100	22532400	30888900	99415600	56058900	38113500	32510700	27089900	63533500	27700100	10068500	47615700	56075900	17168100	25687200	30314100	28354400	5277120	83234300	23697500	17798500	56309800	26554200	12785400	4911700	5706840	11152400	36028500	28214900	7562650	20596100	23264000	110992000	6499570	6103040	33207100	11709600	8270090	25440000	640493	11018300
Q12824	Q12824	SNF5_HUMAN	SMARCB1	SWI/SNF-related matrix-associated actin-dependent regulator of chromatin subfamily B member 1						85097.4										76774.3						26026.6							120404		148359										170806	71464.2	119038	158243
P17480	P17480	UBF1_HUMAN	UBTF	Nucleolar transcription factor 1					265796	830211					170971				421218	457344						245927		243689	357907		708498		1112800		423528	1100930				745157			372991		1158280	505164	593603	426259	619099
P35221	P35221	CTNA1_HUMAN	CTNNA1	Catenin alpha-1	1650970	327833	680090	907512	1302710	2631960	1111230	286254	256005	306850	438511	479639	307318	419386	1455610	1626410	899494	542995	161722	627870	208445	439098	373989	886670	968750	804059	1998210	430703	2634930	357736	2054670	3007700	476946	1139100	376198	2389080	217196	315681	1643360	400641	2425500	2140680	2520270	1683210	2455040
P05107	P05107	ITB2_HUMAN	ITGB2	Integrin beta-2	2077520	3429800	1946690	1945730	1283330	1123370	2690390	2343360	7219380	3567070	3263090	6349050	4415630	2592680	2148110	1400640	2783860	1598930	18567600	8936190	4459750	5161070	4835550	1305680	1658950	2015980	535179	2934870	1289320	1464870	1059920	653899	1661150	1475670	5563980	620049	3188060	2454090	1587530	4107270	570174	685762	596781	1194430	372521
Q8N129	Q8N129	CNPY4_HUMAN	CNPY4	Protein canopy homolog 4	552909				132065	1353590									790153	906000						392192		1008820	712345	837870	1269130		1679070		1106040	1375800				1034900			783371		1309460	1118120	834827	1310960	1864510
Q9Y617	Q9Y617	SERC_HUMAN	PSAT1	Phosphoserine aminotransferase	1315800	805753	398776	521672	387149	1061880	873924			432265	350923	412708		412365	451385	438077	238301	312442	312182	618459		784143	723310	515908	595064	1276370	909976	589906	971264		446034	806686	578722	835423		369806	192371		708999		702930	785004	914432	551651	2287150
Q9ULX9	Q9ULX9	MAFF_HUMAN	MAFF	Transcription factor MafF															47419.3									25375.9																	1881340				3273200
Q92905	Q92905	CSN5_HUMAN	COPS5	COP9 signalosome complex subunit 5	621384	522485	637002	568090	487413	1127120	729613	419140	390111	520612	611940	472756			343625	555488	289106	407941	264793	659030		840063	705815	590057	609987	616143	932253	476657	1315330	459721	1226610	1331180	602065	588278		828793	380274	388533	559345		1004610	820695	771765	836134	1086340
P11362	P11362	FGFR1_HUMAN	FGFR1	Fibroblast growth factor receptor 1		1194440			255970				1090030	549741	233068	389285	1366400	166777						352374	585182		974670		471224		225723		174644		56320	126870			472341	80707.5	473792	468328			225066	105341		190141
O75131	O75131	CPNE3_HUMAN	CPNE3	Copine-3	1566690	766128	895887	1340140	1259170	2009970	1312180	1094270	775074	692894	974131	941994	470898	767461	1703940	1392510	1548680	894061	784808	1040980	940236	849030	1201240	2030860	1105130	772875	2346020	997252	3482280	882927	2282990	2747110	1092700	1233850	551784	2310420	1005840	804104	1432650	793774	3155440	2438800	2210300	1758040	2784220
O75157;Q15714;Q99576;Q9Y3Q8	Q9Y3Q8;Q99576;O75157;Q15714	T22D1_HUMAN;T22D2_HUMAN;T22D3_HUMAN;T22D4_HUMAN	TSC22D1;TSC22D2;TSC22D3;TSC22D4	TSC22 domain family protein 2	290330			508977	500372							1002970			253612	251543						520682		1004380	455798	417083					239112	186329				282954					279337	322408	317964	480271	420525
P52948	P52948	NUP98_HUMAN	NUP98	Nuclear pore complex protein Nup98-Nup96	101510				223822	261198					146323				306615	448891	150118	141309	130868	76764.6		225471		247506	241385		234050		490315		267533	347122				300856			231364		635621	345332	432308	346853	206574
Q96K17	Q96K17	BT3L4_HUMAN	BTF3L4	Transcription factor BTF3 homolog 4	197117		120180	85567.9	125841	166409					91586.7				46769.4	136775						148294					411004	94937.9	234864		184733	241506				177986					187694		110691	204449
Q15139	Q15139	KPCD1_HUMAN	PRKD1	Serine/threonine-protein kinase D1	228191		109692	221600	188486	316757	231433			242819	179986	176907			264769	253001		179823		173469		169492	106755	234739	195957		329465	150965	292085		299622	270919	111919	205022		400816	225475		143930		299043	316877	312622	291681	362315
Q14746	Q14746	COG2_HUMAN	COG2	Conserved oligomeric Golgi complex subunit 2	142246				115238	114329									97066.4	127195						35131.2					297026		252951		221567					107955					252394	80979	166562	255558	138440
Q96HS1	Q96HS1	PGAM5_HUMAN	PGAM5	Serine/threonine-protein phosphatase PGAM5, mitochondrial	227211			184312	43500.7	495729			152357		292601	252665		187508	209900	321967			330301						311807				387156		329770								338066		444136	392286	368377	340683
Q9UP95	Q9UP95	S12A4_HUMAN	SLC12A4	Solute carrier family 12 member 4	1155860	386079	591816	929973	513574	894837	1272290	1069530	577308	527573	442794	631962	529063	818237	782519	883268	1144580	1054470	564603	461649	789701	671827	837819	989569	604546	614330	976131	819948	1041400	1064680	951525	490354	869147	1154180	1157230	878714	995062	830274	685113	582050	874653	1485330	774655	1021790	1227090
Q92616	Q92616	GCN1_HUMAN	GCN1	eIF-2-alpha kinase activator GCN1	629349		420508	258504	659365	1130420	563955				201400	216012			580879	573859	261411	143400	151170	170328		381525	495075	585287	334048	142229	474550	255082	1019370		1154920	924634	495786	377336		588365			880774		913410	720648	663519	975886	1319770
Q14155;Q15052	Q15052;Q14155	ARHG6_HUMAN;ARHG7_HUMAN	ARHGEF6;ARHGEF7	Rho guanine nucleotide exchange factor 7	497048			106094	576434	537764					89936.8				400161	1046640						845132	277148	276625	188413		1239890		1335630		1157330	1094750				576871			236421		1339120	1143130	372784	496517	496429
P01137	P01137	TGFB1_HUMAN	TGFB1	Transforming growth factor beta-1 proprotein				294387						396670			1655730	418863	213757		385020		411278				574158							849986					1131830		453240	1382180
Q96Q11	Q96Q11	TRNT1_HUMAN	TRNT1	CCA tRNA nucleotidyltransferase 1, mitochondrial	564492		391293	349957	561945	726418			230974	316959	442707	182709		178118	495161	389010			398467			358825	44774.3	245389	90945.3			444055	588143		596201	563544	438754	498799		494195	467424		477580		564753	434871	413495	642230	502867
Q14194;Q14195	Q14117;Q14195;Q14194	DPYL1_HUMAN;DPYL3_HUMAN	CRMP1;DPYSL3	Dihydropyrimidinase-related protein 1	584382	509619	810030	639717	836823	695412	546288	314602	471756	830716	1118640	715653	531570	536325	560751	751511	377081	641640	373660	630216			414205	574214	647725	755094	1491520	747458	931565	712905	797378	819312	868782	747797	926195	755372	890556	697764	628084	343598	1915940	701799	715457	1020470	977761
P09429;P26583	P09429;P26583;B2RPK0	HMGB1_HUMAN;HMGB2_HUMAN	HMGB1;HMGB2	High mobility group protein B1	2897170	1027170	1344200	1602340	1974620	2646250	1897410	1222980	1499370	1093000	1661040	1745200	916897	1662070	2442150	2782940	2254700	1619970	1448160	1104530	312123	2067470	1525310	1854360	2358270	3321300	5115560	1531620	8756620	682230	3843930	10306700	1744960	2781040		8271770	962655	943046	2669510	957176	8248620	2577250	3794350	2374300	1750650
Q13555	Q13555	KCC2G_HUMAN	CAMK2G	Calcium/calmodulin-dependent protein kinase type II subunit gamma					845523	308941					407187				395531	392370	265953			287411		169520		336947	259551				638303		344857	580329				886940			360149		596871	670767	330995	289671	558480
P58335	P58335	ANTR2_HUMAN	ANTXR2	Anthrax toxin receptor 2	1009790	852199	1046830	1003990	646357	715921	1248360	1378800	838908	1064840	1145830	1307750	1125210	951055	1115160	974677	1407600	1178620	839901	1460270	1735270	939035	746312	1197080	1013890	1109700	654295	967411	1085300	651255	678662	895647	698624	1002950	1239800	840336	1189020	1295410	612272	575982	502717	740539	594654	848409	765841
Q8N755	Q8N755	S66A3_HUMAN	SLC66A3	Solute carrier family 66 member 3	218803		272670	450063	261387	250095	170398				404378	208083		84662.1	613011	270364	348214	264375		437381		380805		556244		429686		237417	913581	153674	461438	515661		397537		576214	268666		512572		461946	562922	516865	644744	736191
Q8TBX8	Q8TBX8	PI42C_HUMAN	PIP4K2C	Phosphatidylinositol 5-phosphate 4-kinase type-2 gamma	361513		174274	193869	219706	573754	145514				165420				263753	279590	133124	120453	105582	140122				172491	179094	256335	421303	133848	741463		527613	456935	149576	328487		662104	43472.9		408634		714213	719637	513670	336563	269353
Q8NBJ9	Q8NBJ9	SIDT2_HUMAN	SIDT2	SID1 transmembrane family member 2							29406.2	96113.7	38730.3		29451.4	32174.9			39750.7	61804.5	117995	78119						57771.9	41116.1			38457.4	145488			53753.5	34357.4	63006.6		164266		33021.3			217265	110788	116377	86190.8
Q93008	O00507;Q93008	USP9X_HUMAN	USP9X	Probable ubiquitin carboxyl-terminal hydrolase FAF-X	1193680		244334	203486	354173	1627670	348612			192909	296889	363043		127458	1035000	620799	379465			303392		435021	364272	516189	363752		2001860	167264	1834220		2225200	1854540	290254	374918	155217	1852650	144496		710958		2016930	1580010	1493810	1162560	1045550
CON_P02538;CON_P04259;CON_P04264;CON_P05787;CON_P13647;P02538;P04259;P04264;P05787;P13647	P04264;P48668;P05787;Q5XKE5;P04259;P02538;P13647;CON_P04264;CON_P13647;CON_P02538;CON_P48668;CON_P04259;CON_Q5XQN5;CON_Q922U2;CON_Q6IFZ6;CON_P05787;CON_Q5XKE5	K2C1_HUMAN;K2C5_HUMAN;K2C6A_HUMAN;K2C6B_HUMAN;K2C8_HUMAN	KRT1;KRT5;KRT6A;KRT6B;KRT8	Keratin, type II cytoskeletal 6A	1189760	2342350	2504630	460585	583262	1054650	1360360	2464050	1492060	1582240	1774010	1453550	2667520	1429190	492306	2084710	2287690	700351	1147880	1223280	1020090	260418	3136800	683195	608074	2631820	1231870	618681	324638	320316	602544	2387390	1373410	369313	1065930	1406700	3513190	372835	103801	1637620	460235	355364	1383740	69421.9	292681
O00422	O00422	SAP18_HUMAN	SAP18	Histone deacetylase complex subunit SAP18	328756		181626		273305	481578	186756		152693	184024	187004	156636			306093	309563	221773		214722	257145	108939	280857	161578	214523	378717		399048	183009	640248		473774	599019	121559	176048		497178	154454	159809	324228		588061	429693	426109	345264	334151
Q96QR8	Q96QR8	PURB_HUMAN	PURB	Transcriptional activator protein Pur-beta	427157		77956.5	148398	204615	745665	189314				96440.9	88160.7		109055	271724	304876	208923	67270.3	56669.1	80520		205629	168332	203065	215336	52761.7	489976	127188	707803		592074	718961	142658	221618		626294	49261.5		218112		858415	526269	446358	264368	380619
P16104;Q8IUE6	Q96QV6;P16104;Q8IUE6	H2A2B_HUMAN;H2AX_HUMAN	H2AC21;H2AX	Histone H2AX	1646280	962258	796386	1032650	1719490	2904910	767965	657779	928387	909740	1371210	869952	506794	995800	2762240	2327330	2414710	1177160	959727	1332970	927195	990297	1063670	2650530	2738920	639538	3004320	902954	6584640	502059	2972820	6811420	1214890	994253	10180000	5000310	670561	795842	2762460	769233	7980190	4425280	4298060	2604710	2983890
Q12955	Q12955	ANK3_HUMAN	ANK3	Ankyrin-3	711346		364942	279231	567665	921262	353857	367380	31235.1	314086	419887	377012		323822	603145	882071	285039	266450		374834	186960	403629	282348	698097	783194	236815	664180	220375	821809	280800	1176880	1795490	355795	779377		512337	242355	381206	938678		923978	766855	1245600	1181480	515011
O94956	O94956	SO2B1_HUMAN	SLCO2B1	Solute carrier organic anion transporter family member 2B1	333421	320629	257236	173345	163164	159579	174193		323402	399694	406799	461977		334690	189509	163056	202235	183515	630655	447621	363410	462289	410891	141666	214234	156716			118657	179494	170568			259813			315195	341220	175629	284158		118003	101703	168041
Q8TAQ2	Q8TAQ2	SMRC2_HUMAN	SMARCC2	SWI/SNF complex subunit SMARCC2	302862		94557		339590	648526					157811				444201	530888	364553					382721		441091	506182		585315		901892		680768	872568				797355			498669		870053	641485	637552	520118	591610
Q9BWP8	Q9BWP8	COL11_HUMAN	COLEC11	Collectin-11	882693	1837260		247935		1381510	757586	842294	1085790			1160900	888977			182765	205072		350498			609434		723924	650705	1084430	1932260	934650	623493				1721470			1033840		416545	894224	2444810	590816	697720		1119450	2802590
Q14161	Q14161	GIT2_HUMAN	GIT2	ARF GTPase-activating protein GIT2	521669		300705	249897	395629	359345	140880		202449	307583	374487	479143		292956	494807	463057	184765	191892	308235	214597		299573	231116	291099	192649		614165	270525	644910		766690	788959	335999	206651	258225	851707	234223		278910		942036	541610	537763	323991	267086
Q9Y6Y9	Q9Y6Y9	LY96_HUMAN	LY96	Lymphocyte antigen 96	289850						349015					279434			255620	165033				478604	572224								154249		109893			208648			179104					250324
P31942;P31943;P55795	P31942;P55795;P31943	HNRH1_HUMAN;HNRH2_HUMAN;HNRH3_HUMAN	HNRNPH1;HNRNPH2;HNRNPH3	Heterogeneous nuclear ribonucleoprotein H3			834267		1144560	650743			936797	933714	1038910	877885			854422	847115			1259210	799009		981617			892506		648218	746790	653372		537670	743565		563137			986384	805593	509610		135495		771669	843782	63682.6
A1A4S6	A1A4S6	RHG10_HUMAN	ARHGAP10	Rho GTPase-activating protein 10			55795.5												28591.6														91937.6												93951		74309.1
Q13325	Q13325	IFIT5_HUMAN	IFIT5	Interferon-induced protein with tetratricopeptide repeats 5	893046		138846	215807	304840	849169	243655				180331	257148		161077	383114	548864	250366	179122	130627	114836		265821	117712	318208	303435	220230	515298	178489	815511		1083800	717311	199585	297331		786093	140700		425323		866978	580978	797819	426631	960808
Q9NRQ2	Q9NRQ2	PLS4_HUMAN	PLSCR4	Phospholipid scramblase 4	1465490	446505	489447	953884	540750	799132	1593720	1315470			162080	622855	582621	359769	1163700	976531	726377	676973		1040510	1016700	920452	762149	1659160	793252	821791	977911	899023	1399510	828847	1269550	572598	317875	1136430	1497140	1073780			596862		767466	2000360	1229100	1097160	2162810
O15162	O15162	PLS1_HUMAN	PLSCR1	Phospholipid scramblase 1	777972	49178.1	188900	447487	215990	248461	211931	370703	264919	121427	245009	320443	229244	21223.6	417380	407490	858396	269090	267226	464329	38860.9	268583	540580	189302	425706	320587	584095	145983	731353	138837	753639	659755	247134	390504	557763	392025	176510	480564	399440	93333.2	864572	704567	502692	402034	1132290
P32456	P32456	GBP2_HUMAN	GBP2	Guanylate-binding protein 2	2096910	385492	1012660	1274690	899265	1455180	1335010	306043	401388	239672	1560100	542060	224467	1009880	1514100	1609360	1503740	570621	586897	840025	283256	1342580	800712	1751480	1475410	1836300	1498060	647637	1583200	380038	2074320	1783310	1113380	1442620	714161	1742620	1004090	445375	1814510	528876	2029300	1673030	1510310	2789760	1931020
P09038	P09038	FGF2_HUMAN	FGF2	Fibroblast growth factor 2	414923		244393	233460	294023	681782					82113.5	167091			491622	222666	151685					214475	290496	464761	463761	231256	197397	206629	916368		234382	639140		471394		480470			370403		780963	682399	882311	615524	1144230
Q16890	Q16890	TPD53_HUMAN	TPD52L1	Tumor protein D53	610886	660338	1117550	740004	694895	476342	744164	620627	370058	857370	837329	1139710	632888	499084	710452	680978	790611	553767		929496	542265	760438	608530	1104640	958581	1415740	787299	1094590	1033100	908384	1023930	863299	982637	616757	891460	1061290	1207110	605662	622043	486019	1168060	568340	922538	881236	1208240
P50570;Q05193;Q9UQ16	Q05193;Q9UQ16;P50570	DYN1_HUMAN;DYN2_HUMAN;DYN3_HUMAN	DNM1;DNM2;DNM3	Dynamin-2	1878750			801123	1002650	2518820	864930		373057	336688	901572	575043		682274	1306230	1530310	830321	484970	429801	532064		887565	555296	912355	738756	807122	2079760	528202	2177370		2195230	2423160	626114	879361		1742620	322601		1216730		3404710	2065690	1846490	1378470	1840890
Q8TDH9	Q8TDH9	BL1S5_HUMAN	BLOC1S5	Biogenesis of lysosome-related organelles complex 1 subunit 5	346604			234293	123862	300297				203171		227305			90675.7	126674											259753		351493		385282	350402		176945		235113					292332			218220
Q9NSY2	Q9NSY2	STAR5_HUMAN	STARD5	StAR-related lipid transfer protein 5	194942		209743			180318						252856	269417		139391	131665		201283	181556			120300		190416	227953	400441	274817			351150				214596	292683	220018	232849	173558	212682	302204	241151	137711	229858	167357
P04350	P04350	TBB4A_HUMAN	TUBB4A	Tubulin beta-4A chain	247757		694605	455415	44594.7	576603		114086		92214	191723	178236		125138	247213	483136	143127	190719	130655	466064		578104	237589	280821	153722		315832	151376	847097	229834	896476	272820		664385		632044	281410	66206	441800		349084	200812	662827	391746	1132900
Q9H4M9	Q9H4M9	EHD1_HUMAN	EHD1	EH domain-containing protein 1	2196000	260477	455958	785232	676393	1575850	710214	343533	1068900	192670	373312	472868	372999	320186	1438760	1643500	4159910	597777	1467690	909308	588129	590266	853139	1413500	601175	598006	1021430	493406	1590840	886683	1585370	2156120	488827	589721	817952	1944560	1048970	1064850	858152	404933	1947250	2383680	1889090	1660090	2093150
O60234	O60234	GMFG_HUMAN	GMFG	Glia maturation factor gamma	776414	900263	687950	540584	550549	553862	751922	596793	1470030	1083160	1038630	1259330	1082520	781479	522317	292840	787961	597572	2283150	967088		1042260	999871	354340	431032	588788		772359	353433	580439	208180	318262	677292	743608	1557520	221122	828092	723729	1001870	448472	289446	423452	317506	361549
Q9BQI0	Q9BQI0	AIF1L_HUMAN	AIF1L	Allograft inflammatory factor 1-like	370633		812195	482071	907059				362119		265788			768275	110998	365159	228862	512527		342007	360201	78931.5	624414	434878	260384	746265	465540	173617	493378	392276	619079	670832	555243	522254		423488	327892	335535	619117		717302	373997	459545	709535
CON_P04264;CON_P35908;CON_Q7Z794;P04264;P35908;Q7Z794	P04264;Q7Z794;P35908;CON_P04264;CON_P35908;CON_Q6IFZ6;CON_Q9R0H5;CON_Q7Z794	K22E_HUMAN;K2C1B_HUMAN;K2C1_HUMAN	KRT1;KRT2;KRT77	Keratin, type II cytoskeletal 1	8047780	9582410	11397500	1881690	2488010	5356360	7123090	23860000	6133500	7032370	6902370	6092490	12503600	6707410	2111440	8912280	19429200	2912410	4877780	5005930	4753830	1172190	10382700	6339210	3384590	11199300	6235000	2342550	2773060	1653780	2570210	8590720	6289740	1654900	3659910	5433220	10365600	1610500	949033	5747150	2632070	2256860	6267780	160714	1843700
A6NIH7	A6NIH7;Q13432	U119B_HUMAN	UNC119B	Protein unc-119 homolog B	633677	135918	325386	365974	603104	446493	229396		419774	605708	620846	580386		267998	798362	485392	528331	678807	280723	288858	79174.2	506016	303248	439344	638903	787363	683276	380244	1033390	344366	489935	906907	402085	792217	230583	975126	509933	447580	504462		699987	797357	883761	432573	563655
Q13418	Q13418	ILK_HUMAN	ILK	Integrin-linked protein kinase	4576120	2388270	3657390	4379320	8895150	6504160	3610010	2941170	2407830	2628310	4728360	2721580	2450670	2892850	5445160	5840020	14819700	3229270	1959500	4228790	2453940	2726760	2132940	5587670	4411110	4782480	6073240	3640490	7564000	3401070	6690520	8755300	4536580	4141660	3712940	8563590	2984680	4538750	5083380	4151020	7842800	5478420	6282530	5590830	8186120
O15397;O95373	O15397;O95373	IPO7_HUMAN;IPO8_HUMAN	IPO7;IPO8	Importin-8	130765		108081		168148	335865	157064		135114		74877.5	73391.5			75168.3	198223	40322.3	50682.7		67045.9							289351	91870.1	537412	116583	211639	392904	132881	163874		361763	56523.2	25912.5	211077	105334	502482	396777	396501	278763	349929
P23142	P23142	FBLN1_HUMAN	FBLN1	Fibulin-1	140669000	136037000	158025000	172597000	94988600	160896000	156949000	143049000	117730000	141867000	92456700	124448000	132649000	104133000	109629000	144958000	152474000	178215000	70864300	82758600	140339000	123809000	131201000	162721000	134272000	170225000	275354000	158030000	142566000	122867000	161870000	139177000	263155000	118063000	151891000	133719000	144411000	125396000	123390000	124324000	185465000	142106000	146008000	122352000	210317000
Q15427	Q15427	SF3B4_HUMAN	SF3B4	Splicing factor 3B subunit 4	376126	274059	239956	238265	286130	567827	311261	84117.8	180369	167714	79442.5	260009			259406	372649			266799	216408		270640	256647	304196	296517		357695	223495	636667	188076	609732	457492	270061	239951		479981	174752		415981		597114	406053	256146	315306	309505
P63313	P63313	TYB10_HUMAN	TMSB10	Thymosin beta-10	398599						470345		246411		451637	538445			330713	160181			600391			350136	364443		261713						248986	248828	282930	417926			391535		194788		216052		125711	134379
P29373;P29762	P29373;P29762	RABP1_HUMAN;RABP2_HUMAN	CRABP1;CRABP2	Cellular retinoic acid-binding protein 2																68577			115358																		24713.7
Q14019	Q14019	COTL1_HUMAN	COTL1	Coactosin-like protein	8850030	6227800	6562690	6690560	6462290	5287750	7074960	7162020	13813100	7492270	8302720	11481500	11451100	8166340	5210680	4490950	5644660	6082580	15163800	9988350	5395140	8820590	9655850	3704030	5250820	7122410	4305600	8196770	3152740	6579250	6351940	4435970	5629950	5558220	14276500	3476440	8746980	6304090	6117360	9284470	2952300	3737150	3295620	3970020	2179540
P17858	P17858	PFKAL_HUMAN	PFKL	ATP-dependent 6-phosphofructokinase, liver type	2507470	1165950	1640590	2017300	2272880	2461590	2064850	1147420	1336220	1162170	2176200	1445010	1003890	1311870	2407930	1918420	1740950	1747500	2165840	2164280	960535	2202180	1663920	2045530	1834130	2245010	2383700	1498180	2351210	1464890	2587930	2531710	2212450	2467510	2253840	2593900	1472260	1433960	2586290	1262620	2280660	2081170	2723120	2702420	3522820
P83916	P83916	CBX1_HUMAN	CBX1	Chromobox protein homolog 1	475347				409061	600518	165737		10433.9		218987	301446		155267	393602	551525	331538			232955		209210	100115	451720	395104	195694	535494	187810	856981		572101	817421	225069	244803		828603			497060		1040990	639982	590678	491315	360369
Q13362;Q14738	Q13362;Q14738	2A5D_HUMAN;2A5G_HUMAN	PPP2R5C;PPP2R5D	Serine/threonine-protein phosphatase 2A 56 kDa regulatory subunit gamma isoform	668550				239148	212299	208465			141919		195913			98751.5	228406	224241							226284	166599		494756		569313		238976	537224		391296		518086	227388		145761		510283	250287			223194
P62304	P62304	RUXE_HUMAN	SNRPE	Small nuclear ribonucleoprotein E	1971390			1959460		3029960	2132300				86101.8	1712640		1694630	2945970	2757810		1601780		2356150	950014	2679930	2030970	2500910	2239520		2628340		3575810		2640410	3535370	2600630	2237530	2706380	3323900		1425280	2704980		2385730	3008780	3816490	3006670	3218130
O95786	O95786	DDX58_HUMAN	DDX58	Antiviral innate immune response receptor RIG-I	836153			334974	284058	525563	180622				80205.3				350287	460072				129176		332695	105090	301349	494837	250071	528325		483616		982933	580920	166902	383920		269887			710870		557402	517442	682949	487850	2019560
P79483;Q30154	P79483;Q30154	DRB3_HUMAN;DRB5_HUMAN	HLA-DRB3;HLA-DRB5	HLA class II histocompatibility antigen, DR beta 3 chain	7429870	4052090	5662000	6757140	1813020	3281350	9379900	7255120	17161300	4267500	13662800	20301300	5845250	2333760	11000900	2519020	8243680	7135000	5466050	10925500	2958870	9486470	7575920	821249	5056100	8931690	3080480	2157240	5351780	6901770	1841230	2639040	2513470	6018280	15624100	990086	1666630	2236290	2724620	3702440	4242640	3336500	1968520	2549200	1513350
Q13451	Q13451	FKBP5_HUMAN	FKBP5	Peptidyl-prolyl cis-trans isomerase FKBP5	765804	974110	1084860	1052840	691071	797364	1429830	1495890	1150480	1220110	1637240	1467290	1089550	689213	1072910	955984	1323660	897872	1334060	1341610	1055880	1554760	1287720	1241670	1293180	759141	592248	1044890	790334	731261	953991	1218560	687170	974923	1086320	669727	1007460	1361980	1043200	717349	643233	552553	738048	996841	1267480
P55212	P55212	CASP6_HUMAN	CASP6	Caspase-6	865946		734596	510944	874939	452943	848349		913788	835870	906182	947585		1078690	720479	646764	687755		1812820	1096750		890848	1104950		640298	562042		704930	350242	975417	667331			69724.9			1099170	987592	64684.6		507702	643096		145564
Q8NHQ9	Q8NHQ9	DDX55_HUMAN	DDX55	ATP-dependent RNA helicase DDX55									4147910				2946070			2009930		1313960				1071700						5295950				7373420
P35580	P35580	MYH10_HUMAN	MYH10	Myosin-10	5357750	1701320	2262860	4029220	2599170	8717300	3536350	3136520	795335	1256460	2909330	2199260	1059600	2971080	3754030	5772870	4109180	3306130	48447.4	2812660	1667280	2920370	2736080	5426640	5181630	1655730	9828120	1977250	13922100	1881550	11016900	7287660	3332970	3110490	1698380	13983800	1104600	1512990	6179160	3068150	9307000	9993130	9762060	7055860	13213300
P28838	P28838	AMPL_HUMAN	LAP3	Cytosol aminopeptidase	18001300	16159600	12445900	14961900	11074700	10991900	17188200	11834500	21271600	16598100	15426600	19660900	13365500	15606400	10473300	9182160	9968230	11223100	23252800	25223200	12074900	22403100	17654600	9173500	12277300	9371950	8890260	17366500	8884050	16355000	13513000	7979800	9524830	14522400	17796200	6645180	15067600	11224000	12420200	14071400	9018850	8948010	8195410	10654100	11546600
O14776	O14776	TCRG1_HUMAN	TCERG1	Transcription elongation regulator 1	692352				116982	429081									489836	314458			216828			263418	146178		264017		313116		675105		646690	471305				729002			424054		795947	404260	657035	305349
O95810	O95810	CAVN2_HUMAN	CAVIN2	Caveolae-associated protein 2	1253940	702491	898317	846959	1006790	2471160	1201920	721005	157143	453305	756962	807637		257200	1042870	1377040	1886590	497638		697220		774936		1282810	1329280	730266	1896940	722935	4329260	244611	2341050	8315180	1318750	875358		2805450	206449	788154	1746040		3297250	2739260	1845600	1299750	2124630
Q9BW30	Q9BW30	TPPP3_HUMAN	TPPP3	Tubulin polymerization-promoting protein family member 3	3295580	2180950	4485900	2935080	4214450	4785230	3684110	1937840	3279120	3540400	2169040	2106430	1465200	3632610	3150410	4632810	2841510	5772920	2808350	1576620	1801290	1596330	3208620	2855460	3991140	5431590	3079730	4985900	3921720	4772870	2252880	2360090	6215010	3669410	3872340	3773730	5469310	3664990	5035270	2736470	8491460	6735150	3573170	3911480	3558130
Q562E7	Q562E7	WDR81_HUMAN	WDR81	WD repeat-containing protein 81	264036		139879	80344.4	95871.9	384194					240076			56562.6	254171	180638	185883					130761					307416		451065		448409	451216	125972	129083		385933			234357		355508	348256	235701	288826	274592
P04179	P04179	SODM_HUMAN	SOD2	Superoxide dismutase [Mn], mitochondrial	4008430	7997180	5581770	5136170	3697320	1859260	5382950	9953320	10574600	7249120	11248700	9815720	9747420	6350440	8325350	2637000	4722600	7873130	11493600	15952800	14715800	6805170	9950700	2885750	4974750	6119580	2020400	7842830	2746040	3954090	3331370	2059540	2961430	5515440	6543160	2192860	8944700	7891940	4120140	5069330	3114990	2657770	3693360	5866150	3531870
O14737	O14737	PDCD5_HUMAN	PDCD5	Programmed cell death protein 5	1173720			363197	445444	2225760	223506		288104			429193			929332	848597	242017		406292	129162		799814	691652	264876	148741	527503	2357230	124989	2087790		2787810	2133750		332423		1831960	216937		1025120		2044670	1165780	1071520	1182210	2001720
Q13188	Q13188	STK3_HUMAN	STK3	Serine/threonine-protein kinase 3					219096											152165													332114			343884				280313					454626	290320	319744
P02671	P02671	FIBA_HUMAN	FGA	Fibrinogen alpha chain	212232000	527831000	470850000	351858000	173687000	296731000	205065000	482150000	233310000	158429000	114012000	180455000	189031000	292395000	78132600	154629000	280552000	196506000	106477000	247133000	236915000	246026000	267398000	362514000	111157000	353942000	604881000	309660000	296977000	362766000	138758000	259223000	491607000	171550000	205697000	248657000	143808000	189240000	290780000	750490000	201610000	158698000	399330000	226096000	409327000
P01911	P01911	DRB1_HUMAN	HLA-DRB1	HLA class II histocompatibility antigen, DRB1 beta chain			3756250	4398690	2272370		7506630	3029880	7259170	1252120		15071300	4874000	2399080			3609880	2661220		2119040	5147620	3382620	3321450	1590160		755306					1541790				3942910	406430		3322080	1796670	1646550		1150830	2211320	159220
Q9NUB1	Q9NUB1	ACS2L_HUMAN	ACSS1	Acetyl-coenzyme A synthetase 2-like, mitochondrial	51976.3		419800		229228				202917		310165	226660			264922		163638		216821	214912		286557	127741	112570	276489	113423		212052	114624		27055.9				136530		120756	134435	140632		17051.5			135794
Q9P253	Q9P253	VPS18_HUMAN	VPS18	Vacuolar protein sorting-associated protein 18 homolog	300111		99441.8	219064	112367	390243	193583				39766.3	71105.8			252266	239001	101638	102164	77614.4	140200		131769		278908	267571	97344.8	367174	105041	415802		395077	241051	133689	192462		245789			278803		278447	272900	259183	177041	309977
P13796	P13796	PLSL_HUMAN	LCP1	Plastin-2	16612900	13335900	8757280	14219600	9591720	8386420	17759700	12668300	28353400	14276100	20100600	30793700	21029000	17718200	13930400	7674110	12651700	14388900	52312000	23889200	11543900	25952100	19282900	5937610	6783210	14869200	6184790	16761500	6989850	15451900	10214100	6275360	9879320	13610700	43434600	4291690	23924600	13331500	15288400	16318700	3195860	5809610	4823030	8119350	1355280
Q00587	Q00587	BORG5_HUMAN	CDC42EP1	Cdc42 effector protein 1	1563580	572349	712008	743841	1498140	1634300	798542	645467	713922	879024	931933	709113	409380	714604	984103	1107700	833999	859529	469386	679803	399462	955954	669422	1209470	1356620	1025750	1303830	1124340	1556270	870789	1299780	1553620	1141210	759493	744086	1467340	750607	860994	1015000	759254	1870750	1331000	1489750	1044470	1153310
Q04726	Q04726	TLE3_HUMAN	TLE3	Transducin-like enhancer protein 3	122801				101064	217974									103835				92479.3	49279.4									177985		234565	217676									319595	175343		128894
Q12768	Q12768	WASC5_HUMAN	WASHC5	WASH complex subunit 5	524100		35511.7	276111	262096	375696	271264				259836	161163			367528	389482				129585		159118	110990	352883	230446		465649		617999		168668	543799		313361		487871			451601		659895	493267	469492	411674	235033
Q9UBX5	Q9UBX5	FBLN5_HUMAN	FBLN5	Fibulin-5	26906100	23031400	37138600	39382100	51683700	62009800	48426200	18407600	18619700	27797400	17909200	17228600	13990700	40410700	35784100	52949700	36964900	41426900	10831200	18637200	18387200	41412900	35606900	59706800	31655800	63880300	94950700	24176700	51870100	70724500	31152200	37725700	65538400	38480500	8976160	57802400	29120100	30385600	42942900	50199200	71595200	22540000	50358700	43216700	39414600
P07900;P08238	P08238;P07900	HS90A_HUMAN;HS90B_HUMAN	HSP90AA1;HSP90AB1	Heat shock protein HSP 90-alpha	31716700	5496100	7117130	9992410	9612480	36365000	12420300	6429520	6263390	5678010	8171130	9472550	3736470	9745520	13187700	18015700	11072700	8632500	5047040	8320670	3571590	8902620	10169900	9517640	11739600	10233400	32531400	6934460	34134600	5294200	39407100	33628300	8016870	14752500	8487320	32803500	5904320	4756980	19562000	7293990	33005800	37568700	33225700	21190200	24369300
Q6SZW1	Q6SZW1	SARM1_HUMAN	SARM1	NAD(+) hydrolase SARM1	222891		163527		35283.3	250786					29013.4				220480	344094	104403					90656.8		121596	211619		138560		361944		236417	259332				408468					394143	386652	302526	486568	121843
Q01105	Q01105;P0DME0	SET_HUMAN	SET	Protein SET	3307980		778798	1371170	1462890	5254380			1194150		1250970	1197200		1577220	1850890	2298770	1643250		894624			1486280	1933320	1236450	1816490	1973160	5556220	407931	6449750		6075210	7108860		2037130		6337130	441145		2651530		7246930	4855050	4365520	1961160	1924640
P78344	P78344	IF4G2_HUMAN	EIF4G2	Eukaryotic translation initiation factor 4 gamma 2	729292	110501	130550	157382	148171	1397380	242882	111891	141790	49195	131728	152675	53132.2	165148	606609	529854	506555	222696	117542	172531	69954.6	383315	246694	298258	310279	318683	1418400	103904	1473450	122329	1598140	913742	321025	212776	75490	1004810	159192	90838.6	400613	124209	1700040	1026420	937809	432645	643890
O43324	O43324	MCA3_HUMAN	EEF1E1	Eukaryotic translation elongation factor 1 epsilon-1	685423	464603	444774	547878	748301	941078	350606		501389	466111	312826	519917		310751	461670	539951	400967	292989	688190	437947		437793	304252	458915	583986	390050	769504	564204	771213	632116	695706	597946	464578	589087		581065	439674		573142		850058	603189	582890	647412	488261
O15131;O60684;P52294	O15131;P52294;O60684	IMA5_HUMAN;IMA6_HUMAN;IMA7_HUMAN	KPNA1;KPNA5;KPNA6	Importin subunit alpha-6	1010740			256483	292812	885176	574896		156211	133083	347809	185728		137748	469218	809846	323339	365594	418339	167537		655791	215142	787343	239861	187424	1192880	172416	990431		1009820	589475	310993	568448		794217	214163	117706	717095		903599	1160750	1062270	1011100	1170820
O60885	O60885	BRD4_HUMAN	BRD4	Bromodomain-containing protein 4					50380.4	62205.7					45693.1				168706	125217						148165			31820.5				234454		132484	149485				181929					360812	119828	212040	97563.5
P43003	P43003	EAA1_HUMAN	SLC1A3	Excitatory amino acid transporter 1			109119	42135.1	65785.3	47349.8	66251.8	108569	178331	162187	184272	249643	145805	127239	140446	76318.1	176243	80163.2	336887	437389	287022	227513	213141	135439	248362	50209.5	13647.2	46533	62944		52805.3	37031.6		141463	102370		245502	136213	70078.6		86414.7	43182.2	160383	83415.7
P30838	P30838	AL3A1_HUMAN	ALDH3A1	Aldehyde dehydrogenase, dimeric NADP-preferring		331909	146684	258386	317023	491270	269492		115461	148604	372093	123065		25116.8	157551	140479	61169.2	101323		80415.5		265548	192453	83579.6	85168.8	229104	154207		308373		276630	459006		637112		217914	191714	193718	184487		306799	211082	399045	142052
O75781	O75781	PALM_HUMAN	PALM	Paralemmin-1	1370730	1261590	1330640	1702310	1139030	1209040	1211560	1465990	819936	1182030	1386710	957941	1538210	1428480	1491360	987813	757071	1050710	531039	1011260	886784	1150940	1060690	1202150	1205900	1596310	1329930	780558	1092790	980789	2243320	1713070	931996	1242830	866214	1358630	1905730	1185770	1278730		1890950	1627560	1731410	1380160	2030560
O14960	O14960	LECT2_HUMAN	LECT2	Leukocyte cell-derived chemotaxin-2	225916		250097				536573	618125			105832				301457	315847	3307630	32161	799339	642346	471728	91417.5		931112	296229				374981					873926	2842150	773150	205526	2059420	547455		553429	1423530	1428020
Q9H694	Q9H694	BICC1_HUMAN	BICC1	Protein bicaudal C homolog 1	144706			132015	181354	630273			63675.6	151358	254095	120178			378678	283620	73822.5	207964	186770	70796.6		288780		314991	174924		559603		519266	33154.6	722246	385974		229341		405078	166925		307688		640179	472519	372869	309950	441790
P15502	P15502	ELN_HUMAN	ELN	Elastin	4991710	3104200	6227930	4478440	2685420	5963590	6095190	3384820	2900090	2820990	4635420	3416010	4197010	4217130	2945100	3895730	2643650	7169260	711029	2641990	7127310	2830200	4978270	5404620	2880530	3988940	6156780	6506750	5613450	5184390	5508190	6159540	5828070	6352560	6617650	5494750	7516790	3844030	4765640	3362780	3509370	5202110	5466870	4685030	11155000
P47813	P47813;O14602	IF1AX_HUMAN	EIF1AX	Eukaryotic translation initiation factor 1A, X-chromosomal	936045		289771	687062	370180	1159540	312287		594791	391076	769950	318430		277065	814591	614173	552700	195228	769415			627313	407552	295685	242137	665882	1088150	339871	1358700	222958	1541830	1416420	362644	730550	679463	1257570	512189	280615	959781		1455120	1038580	872169	390030	867706
Q8TDX7;Q9HC98	Q9HC98;Q8TDX7	NEK6_HUMAN;NEK7_HUMAN	NEK6;NEK7	Serine/threonine-protein kinase Nek7	327214		109388	131129	223158	247228	161781		98642.5		107327	180839		133643	325137	347676	1501500	121187	94651.7	174759	181570	225892	133921		101182	342796	379442		586738	239864	444809	422448	205157	273862		510623	140627	212276	329675		437117	541385	580987	443386	564399
P35658	P35658	NU214_HUMAN	NUP214	Nuclear pore complex protein Nup214	160080		170504	8718580	3798420	6061680	104296	5345870	3592610	6078580	398549	577286		12096200	4463650	638234	196591	222216	3121010	9752020		13369600	3770480	331543	14359600		397175		10655500	8384530	3382410	2966070	7094700	13372300	11342700	5903140	9716880	4820830	9870970		9274690	645415	10298600	6367000	399210
Q9NTI5	Q9NTI5	PDS5B_HUMAN	PDS5B	Sister chromatid cohesion protein PDS5 homolog B					131243	280554									168553	131570						132070	53647	144611	105779		223965		636662		302803	513587				319475			277460		482413	453604	187481	173952	261889
Q8NE86	Q8NE86	MCU_HUMAN	MCU	Calcium uniporter protein, mitochondrial	917704		526183	341964	790843	780357	486068			332064	586433	231357			762234	773471	229169			417097		260608	122416	816689	631227	661823	585792	475054	835387		726560	777242	465377	835065		701702	328947		579323		878653	681391	876007	732618	574508
Q9Y4P3	Q9Y4P3	TBL2_HUMAN	TBL2	Transducin beta-like protein 2	797532		96891.5	59054.8	252643	734232	129218			47183.2	117606			118106	511031	465262	163399	35629.7	245056	99188		315643	109677	379327	245149	150730	432534	62089	810616		823153	570280	180240	139030		414621	95109.2		441574		779036	586740	550059	468867	549015
O00330	O00330	ODPX_HUMAN	PDHX	Pyruvate dehydrogenase protein X component, mitochondrial			1755440		102257	174220					28274.5	78915.8			102510	411023		366281	746540	235198		473644	490534	145621	510579				38795.8	71650.5		111589	48371.6				202710		76186.4		86619.1	18356.7
Q96AC1	Q96AC1;Q9BQL6	FERM2_HUMAN	FERMT2	Fermitin family homolog 2	4446000	1276830	3313810	3753160	5877110	4631130	3106920	2287160	1669260	2114880	2828060	2032150	1076860	3190940	3687970	5099310	3930130	2684270	1611480	2481790	1733930	2243260	2447150	4455120	3708530	3966400	4058620	2872360	4927960	3369300	5571760	6659320	3626520	3396660	3412410	5890180	2770370	2415660	4049070	3115690	6447720	4776320	3731320	3300070	3576120
O95202	O95202	LETM1_HUMAN	LETM1	Mitochondrial proton/calcium exchanger protein	668043		409568	291955	496360	811240	230268		475268		433451	165530			696956	367079		178092	422063	560157		611669	384088	541241	439610	360557	428150		637014		642324	652376		478403		588693	253222		676844		711267	768001	616043	520592	992101
P26038;P35241	P35241;P26038	MOES_HUMAN;RADI_HUMAN	MSN;RDX	Moesin	2816440	1486440	2844800	2385660	2795790	2651020	2541660	2412060	1831910	1888860	3258950	1970700	2291560	1927600	2642650	2070840	2477570	2059490	1637500	2413790	1310070	2068730	1525200	1717260	1305800	2384120	3358180	2028190	3463320	3195970	3425800	3722370	2337720	2803930	2984390	3356780	2285780	1764130	2471480	1713360	2592680	2699570	2364480	2924560	3739190
Q8N2S1	Q8N2S1	LTBP4_HUMAN	LTBP4	Latent-transforming growth factor beta-binding protein 4	2713030	2819750	3361340	3522440	4887950	5016400	4110180	2283420	2010010	2653130	1881210	2136360	1661730	3993270	2793590	3111970	2567980	3646220	1402680	1888270	2074160	3621880	2968560	4000480	3106980	3102860	4125930	3938160	3630750	6144540	3121450	2981290	4719950	2793270	3256020	3127660	2021050	2803290	3642520	3807680	4165520	2723180	3118930	3011750	3673270
Q14938	Q14938	NFIX_HUMAN	NFIX	Nuclear factor 1 X-type	674184		894694	572458	907102	1396160	672035		426612	625149	337519	571536		770614	1086660	895567	491972	728362		314814	365446	673879	531861	1050320	569694	714101	1819530	212517	2130170		1858520	2384960	735459	817487		1212650	489144	255578	1237740		2638870	1413020	1818460	1532200	1350710
Q96D71	Q96D71	REPS1_HUMAN	REPS1	RalBP1-associated Eps domain-containing protein 1	275360				210685	244871									268746							232514			49251.3		447856		530404		396753	559437				430965					541156	136494	357415	293321
O95425	O95425	SVIL_HUMAN	SVIL	Supervillin	635204	211978	708293	594395	883599	1236250	506713	460816	430765	527980	767397	839954	400814	568940	909270	1058090	678121	837751	401249	552434	540088	572658	584511	1066480	1027710	251305	898352	782668	1442610	793069	893936	1751810	1215440	511718	1621640	1692440	575334	506477	1207740	621222	2117300	1407970	1359590	785351	1657140
Q13563	Q13563	PKD2_HUMAN	PKD2	Polycystin-2	744658		152781	137454	192506	496707	92513			98479.9					372942	462864	216184			128290		129944		318954	261255	268899	581591		548320		520758	390257	218362	256018		614585	106031		257518		716741	610441	539355	353139	304174
P55209	P55209	NP1L1_HUMAN	NAP1L1	Nucleosome assembly protein 1-like 1	3134090	658982	696301	1038950	1065140	3308600	1190830	585762	523949	518676	819028	829617	346294	1091480	1396740	1778420	1215600	895652	211784	639657	352001	792793	866080	912379	1032380	1772950	5946550	721625	3806870	466825	4043830	4383750	1141730	1288460		4360830	403846	521627	1433660	630693	5513180	3223300	2431380	1426210	1868630
Q5TEJ8	Q5TEJ8	THMS2_HUMAN	THEMIS2	Protein THEMIS2	160210		78327.9	142026	141033	185327	114734		192819		119454	212349		123096	163289	139772	79575	147364	566011	206234		213651	266451	37769.1	97133.7	27367.6	49830.9	44824.9	141184	48080.4	226733	64489.8	73057.7	114315	302637	27341.1	136243	70166.2	162915		86506.3	163581	105163	120492	40921.8
Q9P260	Q9P260	RELCH_HUMAN	RELCH	RAB11-binding protein RELCH	90741.2		55430.2	94435.4	77072	159262	58534.1				55805	57278.1			87462.4	98686.8	63047			72488.1		64652.8	50401.4	111515	103110	30319.1	193804	57771.6	250837		194582	207473	82946.4	107454		203100			89799.4		196144	151116	146282	140372	187156
O15371	O15371	EIF3D_HUMAN	EIF3D	Eukaryotic translation initiation factor 3 subunit D	648871		334651	457162	418283	868314	494648		209927	296838	405382	422393		268537	567822	602537	598935	323450		316226		363072	389406	301668	397423	295176	1209890	194907	1667950		1136830	1783360	403153	476052	140909	1316640			573325		1951280	649349	774955	724638	813647
P16144	P16144	ITB4_HUMAN	ITGB4	Integrin beta-4	254860	265571	328097		187812	580338	123956		133221		141966	468134			225014	117293	43397.4		142596	164725	393681	235167	157384	149234	392045		307357		412153		149592	397264		334668		125921		138616	317985		393142	390122	532743	314733	195226
P01903;P01906	P01903;P01906	DQA2_HUMAN;DRA_HUMAN	HLA-DQA2;HLA-DRA	HLA class II histocompatibility antigen, DR alpha chain	543671	804734	489692	474434	454890	233198	879774	405874	1085000	402358	895189	1640330	1509930	354203	615550	24816.6	517819	475858	1841910	1804570	341058	895867	879602	209677	276128	558394	120546	459914	452477	404724	201968	162808	210468	416957	1764870	92077.4	886757	413907	361989	484751	150586	28559.9	147047	166850
P42574	P42574	CASP3_HUMAN	CASP3	Caspase-3	553339	498337	496083	398925	564284	427841	595532		839368	480118	487653	588686		646538	365454	432088	386734	468767	1205760			631076	766320	198654	396797	395478		476667	173109	526823	389807	242348	609725	436034	514167	226398	574519	486985	466332	807064	252929	380613	184260	227645
P01033	P01033	TIMP1_HUMAN	TIMP1	Metalloproteinase inhibitor 1	13243300	75202200	16926800	17865400	17668600	9539560	26056200	32483000	32153000	19046800	14913500	16366800	44239200	26410800	11042900	12389000	24319500	33971300	78517000	32970300	89546000	21078400	24965000	13669100	11332500	9982690	14172000	12684300	5840540	41570400	21464500	7755480	16931200	28015600	7677670	7767160	23947700	35028400	12623800	74020900	5697390	11212800	7273570	15084700	8314460
P23229	P23229	ITA6_HUMAN	ITGA6	Integrin alpha-6	765461	2735710	676418	443428	774763	1204430	733741	495199	921518	880357	538284	465218	502939	444338	1121540	816788	906177	422601	1480460	762180	764842	897226	485344	694445	1114450	2367650	1132260	1673730	1357030	462922	529310	941089	1506510	2020210	571580	778077	680720	6979930	917912	495696	1251120	1575710	1642990	908521	1375770
Q8WX93	Q8WX93	PALLD_HUMAN	PALLD	Palladin	3058250	1369780	3585540	3671050	6572880	5592360	2751630	3477930	2802900	4238240	2259070	5392950	2426980	3095440	3155090	4682890	4182030	3378770	1599010	3249540	2820480	1596870	2596470	3606210	3423590	2348160	8102600	3998980	5952820	3238450	5278540	6693230	4186690	2198980	3526820	9933360	3602120	2867690	4765830	4029200	8461630	4617640	3955280	3562290	3769200
Q8WVT3	Q8WVT3	TPC12_HUMAN	TRAPPC12	Trafficking protein particle complex subunit 12			116483	84747.3	160877	178945			230071		314987	167519			145566	97492.4		110619	188506	179123		211723	186491	159885	227165		152954	36749.2	127213	116799	181853	80899.8	143258		138677		76561.1	95087.8			137163	94797.2	107879	132927
Q6ZMJ2	Q6ZMJ2	SCAR5_HUMAN	SCARA5	Scavenger receptor class A member 5			128342			387750				123135	174792														218782				1384170		831115	842120		181266		221432					384888	246537	322329	162006
O00712	O00712	NFIB_HUMAN	NFIB	Nuclear factor 1 B-type	741313		638518	350900	519554	1048110	354299		223880	228478	586599	249169		286806	949636	825938	314311	273877		120277	129667	372782	526260	651652	193932	288407	792581	280852	1719820		1601440	1478150	178550	342613	184773	1326290	307147	107934	499669		2141070	1474930	934549	1098130	1706330
Q58FF6	Q58FF6	H90B4_HUMAN	HSP90AB4P	Putative heat shock protein HSP 90-beta 4	14775800	3708380	3369190	4608810	3857160	12177300	5138060	3481130	3999840	3601270	3246380	4014770	3108670	4829980	4651270	6337820	4237390	3865940	5588300	3707550	2722090	2763810	4373990	2885210	4241010	6260030	13235700	3638900	12202600	2404490	14274200	13069000	3417700	5705240		12068300	2137850	3065020	7068700	3947110	11034800	11532700	10721200	6572720	6710950
Q9H008	Q9H008	LHPP_HUMAN	LHPP	Phospholysine phosphohistidine inorganic pyrophosphate phosphatase	649253		494993	607749		521183		315859	514235			543283	689463	627004	407734	649175	597621		509606	245069	109750	481017	300087	490741	582812	924355	1656680	536564	1431600	492387	952914	2032320			526749	817535	453649	151318			1408860	694250	603549	431235	336800
Q13509;Q9BUF5;Q9H4B7	Q9H4B7;Q13509;Q9BUF5	TBB1_HUMAN;TBB3_HUMAN;TBB6_HUMAN	TUBB1;TUBB3;TUBB6	Tubulin beta-3 chain			23759200	1435100		2439550		21016100				44315200	14659400		2632140		6616960		2128090		21685500						2134970		2049830		2454380			2071620					2876180			2542420	2669330	3446610	2403610
P54687	P54687	BCAT1_HUMAN	BCAT1	Branched-chain-amino-acid aminotransferase, cytosolic	1740100	1430810	947015	920752	1433060	1026320	1318390	1284450	2299930	3322920	2383200	2271670	1882630	1918880	1122680	1093860	1621220	633517	5482870	2547940	1425560	2468970	2073910	667945	1365410	957164	436234	1085310	519628	2443630	857234	829427	1371590	1474260	3026170	498804	2282630	2058110	1487990	1842770	675487	982320	866541	779084	349643
Q9UJY4	Q9UJY4	GGA2_HUMAN	GGA2	ADP-ribosylation factor-binding protein GGA2	85097														53429.3							52686.4																			118062
P08603;P36980;Q03591	P36980;Q03591;P08603	CFAH_HUMAN;FHR1_HUMAN;FHR2_HUMAN	CFH;CFHR1;CFHR2	Complement factor H	13626800	19882100	9504080	8313090	5989590	11078800	11078300	14043600	7092120	6365800	4631080	5612450	4480700	9740830	6092220	8071500	13149300	9245510	5166100	9897900	12613300	8862380	8487590	13706400	7129750	19581700	17814200	12835500	10119100	9622000	8012240	9456690	26069700	10537700	5437630	9139910	5747400	9315500	9836270	18636800	4667410	7934530	12409700	7056040	30043300
Q9NPQ8	Q9NVN3;Q9NPQ8	RIC8A_HUMAN	RIC8A	Synembryn-A	288196		93915.6	121503	82605.2	535148	204414		92614.3	109076	71588.9	99491.8			242580	228545	211729	127323				138055	191625	117113	258311	246123	944402	89090.6	741273	135023	699585	401580	84125.2	272697		693958	129370		203889	77111	901611	462219	513930	182169	204790
Q9BRR6	Q9BRR6	ADPGK_HUMAN	ADPGK	ADP-dependent glucokinase	1418860	1124050	271624	1176620	880979	940928	283442	723302	1272690	1057590	1217280	1308540	344058	1081710	377620	288125	376560	1292550	2080080	1417810	473422	1335760	1197790	300803	398125	1397630	203150	344592	1059330	1202910	1296170	86298.5	355461	1264280	283098	278171	427245	345019	272790	150792	610288	364002	957182	327491	318105
P01911;P79483	P01911;P79483	DRB1_HUMAN;DRB3_HUMAN	HLA-DRB1;HLA-DRB3	HLA class II histocompatibility antigen, DRB1 beta chain	7733850	18337900	5216740	6111060	7788670	6189250	20931800	16233500	10814100	12707700	4973440	37872700	37127100	16138900	5769200	2174500	17438100	15604300	16583100	31398900	17424400	14341100	21507300	6760760	7763220	16428000	4685160	11801000	11548700	4102570	7534570	5845610	9964510	10798900	6160870	3785470	9329420	14378400	15115900	14871300	2568700	1346490	6703830	6329030	4002590
Q86X10	Q86X10	RLGPB_HUMAN	RALGAPB	Ral GTPase-activating protein subunit beta			49362.3		67066.8	182322					67372.9				83460.4		57314.8	54954.5		61598.3		68657.6		58277.8			204522		215998		133687	155745	51811.1			127215			136715		203223	79248.9	130552	127206	75970.1
Q13043	Q13043	STK4_HUMAN	STK4	Serine/threonine-protein kinase 4	331711					77055.2					151760				200384	206300			48459.1			171908							148671		229114					243465			336858		249330	204331	331918	256631
Q6PJT7	Q6PJT7	ZC3HE_HUMAN	ZC3H14	Zinc finger CCCH domain-containing protein 14						100037					120158				166548	178156			127582						87125.7				231860		156623	173895				196757					311960	267059	178931
P35579;P35580	P35580;P35579	MYH10_HUMAN;MYH9_HUMAN	MYH10;MYH9	Myosin-9	3850630	2567400	2132930	2686770	4015650	5402720	4278870	4133120	2403560	1833200	2247690	2708840	2027740	3267430	4021250	5876070	5645340	2670450	1257400	5029080	3517590	2752650	3671990	5051780	3732900	1817650	8520610	2229660	7895060	3064040	6052510	4721040	3169600	3957520	1179300	8693610	1506570	2586910	4330080	4622140	4945950	8536890	6790440	8974510	15923000
Q99615	Q99615	DNJC7_HUMAN	DNAJC7	DnaJ homolog subfamily C member 7	278398		80662.1	96590.7	177957	219445	144668				85825				185399	175076	108135		154420			162307		102244	59948.2		178437		234797		227326	185633	87064.3	159271		207928			233382		228541	255177	196618	242093	171014
P36507	P36507	MP2K2_HUMAN	MAP2K2	Dual specificity mitogen-activated protein kinase kinase 2	888505				522055	539338									267213	136096						251429		329657		972839	730260		807810		489901	816162		355484		560965			391600		628250	753749	498546	503214	555800
P53999	P53999	TCP4_HUMAN	SUB1	Activated RNA polymerase II transcriptional coactivator p15	1918880		665728	1052780	709105	2355360	1088160		1219090		1054220	1383860			1404990	1689050	1095360		839960	118050		1637730	1707690	813193	884888	974799	2804440	774220	3057690		2426480	4474810	901624	1666760	1086140	2060560	317122		2513720		5221730	1703460	2067490	1385440	1642760
Q96KR1	Q96KR1	ZFR_HUMAN	ZFR	Zinc finger RNA-binding protein	134560				126298	287240			38909.7		89608.2				145346	195830	92055.1		58698			71350		136447			275735		414832		210600	273877		41645.2		312185			97433.9		463135	239994	258040	115866	174968
O95782	O95782	AP2A1_HUMAN	AP2A1	AP-2 complex subunit alpha-1	3336850	709849	1769890	2846380	2491500	2546740	3944380	855092	1116440	1032010	1149940	1608640	812275	1698580	2973710	3388500	3339590	1324240	1655450	1194420	1281040	2721740	1534900	3090110	1686660	1782090	2977390	2096440	3894520	950286	5118420	3968150	2278660	2841400	3282350	3554000	2135170	883785	1927900	888244	4117840	2821190	2724280	1857820	2771130
Q9H223;Q9NZN4	Q9NZN4;Q9H223	EHD2_HUMAN;EHD4_HUMAN	EHD2;EHD4	EH domain-containing protein 4	1383170			206124	1127500						691277	663664			1237720	370026	1242960	276655				346160		60023.8				300015	1786340		293252	2265220	639230	662102		2169230			1097650		1437990	1904440	1140850	694428	2093140
O60636	O60636	TSN2_HUMAN	TSPAN2	Tetraspanin-2			124366	316719	105329		445822	709906	526321		292455	311775	1034520	444381	335909	243732	207681	383710	384665		800654	155850	512368	280426	73842			289712	202806	429414	475456			380721	1030920	469255	640195	599656	237324	471333	182529	585465		208888	219703
Q5T447	Q5T447	HECD3_HUMAN	HECTD3	E3 ubiquitin-protein ligase HECTD3	110516				135101	121685									151142	141336		38350.3				95955.3		106693					239979		133074					178524	85961.8		171513		243540	196281	172356	284789	164238
Q14683	Q14683	SMC1A_HUMAN	SMC1A	Structural maintenance of chromosomes protein 1A	270938		126355		210723	677480	95851.2		140876		314121	234083		150814	480937	383694	221311	227979	297404	301168	4494370	217077	191707	359159	419274		292002		1007120		506950	949320		101285		730374	180700	184224	490380		1162480	761980	782112	486507	578165
O43795	O43795	MYO1B_HUMAN	MYO1B	Unconventional myosin-Ib	1205510		226047	780524	433960	731322	1056450	993040	241450	183913	205187	653439		286147	1003720	888955	814326	643741		587613		696512	752356	828616	372403	305334	1390670	551119	1272590		1690470	904485	670908	744154	410097	1396460	555863	305611	617424		1256460	1154290	1061590	902385	2102430
P04839	P04839	CY24B_HUMAN	CYBB	Cytochrome b-245 heavy chain	2259650	2438800	839431	1735100	609123	1122280	983277	1531050	3310390	1564110	2027430	2088610	922591	1521900	1369520	1255110	1615930	1620290	5930010	2351560	2365000	6078150	2159650	2179960	2607530	1417210	300312	1600140	1291910	1105180	1027750	893079	1230410	1087470	2510470	948541	1029520	1321800	2654870	1735500	975918	1011330	1259570	1406330	312815
Q8TEQ6	Q8TEQ6	GEMI5_HUMAN	GEMIN5	Gem-associated protein 5					37499.3										31771.4														150860		132616										194287	57155.2	106045
P53007	P53007	TXTP_HUMAN	SLC25A1	Tricarboxylate transport protein, mitochondrial	2646390	231521	1367530	1318030	1502410	2807290	612429	1141040	591473	437047	754468	796555	374397	1342850	2060650	1945260	710738	618106	580601	951964	835409	1785190	698954	2316200	1047040	1936900	2005120	1357330	3253550	881313	2645290	1456890	749960	1522910	1276000	1556930	1195570	751733	1852200	602398	1933180	2552060	2687300	2199310	2502360
P49585	Q9Y5K3;P49585	PCY1A_HUMAN	PCYT1A	Choline-phosphate cytidylyltransferase A	293265				300305	819927									241496	257140						86005	122501		301796		1266470		1279690		1325100	1271770	114616	285001		710972			401685		1393100	522991	595585	504018	654441
P07900;P08238;Q58FF6;Q58FF7	P08238;Q58FF6;Q58FF7;P07900	H90B3_HUMAN;H90B4_HUMAN;HS90A_HUMAN;HS90B_HUMAN	HSP90AA1;HSP90AB1;HSP90AB3P;HSP90AB4P	Heat shock protein HSP 90-alpha	44220100	4799580	5989950	12429600	7793110	45002400	12829500	7130420	4030170	3982430	6402890	10041500	3284600	9318430	13340300	20038500	10765400	8883000	2697300	8554360	3330460	9412210	11332400	11742800	13858300	14427900	35334200	7525070	37532900	4826930	48359200	28015200	7967220	15399600	7524580	33562200	4397330	4552290	23212100	6672200	43320600	40182200	31243600	20247200	21197600
Q14738	Q14738	2A5D_HUMAN	PPP2R5D	Serine/threonine-protein phosphatase 2A 56 kDa regulatory subunit delta isoform	631952		314591	303316	322970	676357	396400	222174	191211	215788	418156	270413		337210	452308	423923	456845	310329	168794	267777		318475	363575	329312	319017	317285	731707	252567	818516	267272	680408	964934	252713	445636	478928	712565	398778		243859		1553410	845566	1008790	437705	650372
Q5SW96	Q5SW96	ARH_HUMAN	LDLRAP1	Low density lipoprotein receptor adapter protein 1											193273				197923	247091	613844					175751	136794	71610.7			312039		346613		373516	352721		182502		357306					375228	354294	381766	289320	340490
Q3YEC7	Q3YEC7	RABL6_HUMAN	RABL6	Rab-like protein 6	318817			402623	130011	455454	255605				263166				323245	302198	240325	244243				269723			256076		286987		518278		577934	516114		318935		494186			352344		512228	398560	425834	340087	147712
Q01130	Q01130	SRSF2_HUMAN	SRSF2	Serine/arginine-rich splicing factor 2	420428		207763	210341	254449	772557	396164					365934		73097.3	525931	597172			262164			407111	211118	126466	348243	309055	1387440	157181	1132810		398167	1408740		607321	217360	678757	112043		783218		1747200	604527	793254	439922	640497
P04278	P04278	SHBG_HUMAN	SHBG	Sex hormone-binding globulin	1273410	6982490	1904030	4433380	987225	2111760	3739160	3044500	2433390	2661010	1610050	1909260	3952970	4299250	880803	985080	1361400	5470880	1320700	1571350	1313740	889665	3490070	1667520	910894	1757680	3748550	2807630	2551800	6167300	4475950	2697640	2504380	4587020	1918130	5255490	3471440	6646340	1695770	16945100	199827	1790260	2229280	2342280	2031560
P01880;P0DOX3	P0DOX3;P01880	IGD_HUMAN;IGHD_HUMAN	IGHD	Immunoglobulin heavy constant delta	2427180	24668100		6021950	3290970	425285	5175320	6007040	13770000	4557630	2370820		16482800	4095830	328259	6866260	4615940	2061950	2593820	3594270	2540540	179067	1054710	2608090	1747850	7981560	684144	2461190	7035130	55300500	12349100	8192250	9733790	100786000	1892500	1931250	2453020	13011400	13100300	5826080	646528	2376120	7321310	10560300	9285550
Q15126	Q15126	PMVK_HUMAN	PMVK	Phosphomevalonate kinase	1415820	297738	1256380	880763	1319330	1628810	1378840	418543	598235	600584	1028700	726100	407815	1002680	1436340	1557810	7363180	742599	770494	985057	753851	1055010	329482	1396480	359051	1797280	1756990	1105350	1769470	601964	1584900	1988380	1006930	1565410	911764	2019280	1651060	675132	1128330		1548500	1892350	2278230	1678680	2070460
O94811	O94811	TPPP_HUMAN	TPPP	Tubulin polymerization-promoting protein	739038		320649	541285	354404	976820	461260			464136					197870	333785		837335				168322		317899	309364	1161620	1009860	485108	1382610		672976	997089	659355	435971		571869	213263	180182	816180		1566390	938239	345647	856864	407267
Q9UI10	Q9UI10	EI2BD_HUMAN	EIF2B4	Translation initiation factor eIF-2B subunit delta	123909					399888	65167.6				67292.6				298899	285479	145698		136324			195368	186414	122948	164431		129558		390315		435867	424757		255125		365014			250346		518076	245447	337027	246768	335436
Q5EG05	Q5EG05	CAR16_HUMAN	CARD16	Caspase recruitment domain-containing protein 16	459281				327292				673559			671199			339243				834675									499803	224921			322339			620617				148631
Q9UDT6	Q9UDT6	CLIP2_HUMAN	CLIP2	CAP-Gly domain-containing linker protein 2	192460	66848.1	144677	192534	174662	247069	198722	110351	152238	236271	187326	210782		75435.3	252610	240854	127787	132737	135502	128198	53636.3	169006	122376	272156	189599	135738	387427	158381	434174	128243	350579	448333	183468	173533	146696	361335	190633	118567	237472	55200.6	704760	302325	301521	313088	375330
Q14678;Q63ZY3	Q63ZY3;Q14678	KANK1_HUMAN;KANK2_HUMAN	KANK1;KANK2	KN motif and ankyrin repeat domain-containing protein 1			142354	223999	655494						413197				720389	573824	570981			276070		177568		268308	397551				1420830			1392000	341904	169215		1110930					1318000	461626	520368	459187	814223
Q92882	Q92882	OSTF1_HUMAN	OSTF1	Osteoclast-stimulating factor 1	838790	203828	235784	534314	291323	1075930	386888	221102	409203	290975	324125	407732	270904	316304	576643	487908	536722	240251	557583	434683	310868	536855	463488	394657	257362	400290	1101530	298204	1095020	299956	1420740	928178	244632	465827		1028140	420177	193964	545474	277127	992983	1108190	579461	515225	581765
Q9UPU5	Q9UPU5	UBP24_HUMAN	USP24	Ubiquitin carboxyl-terminal hydrolase 24	134257			79669.9	137188	136135									127027	142315	90457.5		107187	64742.2		101748	77381.9	68644.3	76341.1				149374		148028								58229.5		153034	158560	172384	133922	111823
P17858;Q01813	P17858;Q01813	PFKAL_HUMAN;PFKAP_HUMAN	PFKL;PFKP	ATP-dependent 6-phosphofructokinase, liver type	840671	588261	837788	915596	1069810	939237	894657		555616	449917	854321	577195		565758	989033	980455	813761	600784	814845	778849		941911	578298	932687		906478	881866	689950	1077520	557345	912406	1234910	753084	1126130		1061030	581972		1001540		691307	968060	1123050	946463	1175040
O60264	O60264	SMCA5_HUMAN	SMARCA5	SWI/SNF-related matrix-associated actin-dependent regulator of chromatin subfamily A member 5	97449.7				40994.8	263188									186593	199445			150707			160615		26585.9	81561.4		161921		329382		260119	314250				259942			170067		395039	148550	246694	98026.9	124459
Q99719	Q99719	SEPT5_HUMAN	SEPTIN5	Septin-5	92753.9		160681		452278	530927					100533				223171	563121		35268.4		98404.1		136404		187269	181616		359566	162050	378057		448174	452810	237391	115343		391347		2267260	162300		621644	220375	275779	332770	502968
P08237	P08237	PFKAM_HUMAN	PFKM	ATP-dependent 6-phosphofructokinase, muscle type	1384290	176195	1124620	915549	1045900	1135460	692574	254549	91560.1	999451	680638	301492		481436	1262140	1362910	935566	354212	228081	429447	172357	666276	225894	1119620	1006640	1490200	1478380	528348	1750770	336618	1443640	1504930	572968	1052400	406021	1683760	315392	238726	1323530	127046	1466820	1358210	1631960	1223150	1632840
Q13217	Q13217	DNJC3_HUMAN	DNAJC3	DnaJ homolog subfamily C member 3	535441		362011	560783	379458	1162230	1008780	1161160	618484		117308	730314		802375	1033850	1102940	1348390	1004640	796986	148409	1046330	436368	502009	566087		226953	1146350		1280250	1035280	2083000	965371	552572	1278850	246240	1109850	676566	754643	1052480	1059360	1176650	1797730	1334390	808736	1693620
P14207	P14207	FOLR2_HUMAN	FOLR2	Folate receptor beta	2959200	1799450	1345870	2556090	1080680	882587	2032590	1409360	2003160	2024930	2907200	3957130	3231470	2171150	2016700	1213370	1977440	2601610	3322180	4273480	5153150	4585440	4986920	2228920	1859410	1730510	517202	2099240	1625920	1630370	2021920	1079400	1083900	2860440	3988030	464532	2304910	1892920	2863070	1590040	1184740	1411440	1472580	1405970	436249
Q9H832	Q9H832	UBE2Z_HUMAN	UBE2Z	Ubiquitin-conjugating enzyme E2 Z	535563			165135	298417	462297									198997			227659	50831.6	156357			197121			206907	815689		811170		736528	763905		298232	186323	690831					795314	318341	272037
Q06546	Q06546	GABPA_HUMAN	GABPA	GA-binding protein alpha chain	199866		86431.1		389500	235546					218922	475098		136605	593434	690180			204219	191618		389065	248644	301230	250192				333453			1249180		186846		968099	682997		217816		264688	298543	517601	394194
Q9BXD5	Q9BXD5	NPL_HUMAN	NPL	N-acetylneuraminate lyase	546293		424155		73177		187176		233453	1115770	752521	263231		201060	173870	47558.3	103738	97694.4	1196880	1241020		783516	710377		141555	281061		162780						146631	438536		291048	78136	128636	163387				126013
P04066	P04066	FUCO_HUMAN	FUCA1	Tissue alpha-L-fucosidase	2574010	2846820	2140320	2466770	1505650	736070	823549	854997	1192440	1407690	980849	2043480	946940	2258280	1711400	2066900	844742	637578	2187470	2376210	3545450	2412820	2972190	1639060	1491240	1488550	318543	861892	664784	2147800	2530260	457749	444592	1167050	5735980	371344	3155560	947986	743406	799324	876839	1612550	514105	873025	1078530
P35268	P35268	RL22_HUMAN	RPL22	60S ribosomal protein L22	5436990	1240970	1445170	2310310	2264310	5120000	2959880	2320180	2950440	1534570	2150200	3827220	2183650	3768710	3657970	3872340	3573290	3975370	2704670	2053070	1586590	3274020	5083450	2054600	2377620	3040680	8300690	1804000	10497600	1571200	8758150	11588500	2372190	2953890	2006770	8910080	1989610	1391040	4919630	3163030	13546800	6581020	4690640	4166790	3976810
P82970	P82970	HMGN5_HUMAN	HMGN5	High mobility group nucleosome-binding domain-containing protein 5	679082		296296	400149	665744	1093930	432027				415107	341889			670044	817059	369223			247125		398409		924434	766015	919291	1017710	201887	1394400		696857	1312080	314230	469771		958743			635089		1356090	896279	1363260	1166910	1164190
P33897	P33897	ABCD1_HUMAN	ABCD1	ATP-binding cassette sub-family D member 1			62627.3		72756	92734.9														79909									102062		98427.2														309377
P23458	P23458	JAK1_HUMAN	JAK1	Tyrosine-protein kinase JAK1	452582			530810		558560	685558	496832			134103	284929			609614	475692	641389							510890	328792		790382		952914	422147	752924	653051		585644	279707	820390	449573		258575		955145	1151230	3675690	564277	805815
P08603	P08603	CFAH_HUMAN	CFH	Complement factor H	215385000	291729000	168905000	253455000	152036000	283208000	199818000	262759000	112189000	116324000	96367800	132203000	122451000	197653000	119426000	170823000	200994000	184962000	106412000	167466000	244356000	162976000	156994000	187982000	145919000	237246000	387753000	242949000	150346000	223539000	128283000	155684000	300472000	191681000	125033000	253950000	143571000	194626000	200097000	396174000	155800000	185931000	257147000	148184000	272577000
P20645	P20645	MPRD_HUMAN	M6PR	Cation-dependent mannose-6-phosphate receptor	2610470	2000660	2014350	2196360	1764850	1621760	1866500	1905080	2673550	2196100	2264480	3379920	2565540	2666980	1790100	1777630	1910280	1806620	4947700	3825000	3007840	2859520	2663720	689231	2026810	1993430	1061600	2391840	1356900	2008450	1633800	963000	1909090	2305870	1544560	1168140	2824010	3716340	1491600	1065930	924897	1663880	693822	1867470	1493330
P02749	P02749	APOH_HUMAN	APOH	Beta-2-glycoprotein 1	266964000	213381000	259309000	236187000	185199000	322681000	178684000	390410000	88828200	251626000	80309300	148642000	276661000	237524000	95303400	98838500	127972000	252806000	102650000	277183000	330650000	155292000	164463000	283341000	178122000	370967000	460653000	265730000	183838000	231209000	196491000	283716000	327039000	228628000	172944000	256947000	184305000	210967000	256528000	542395000	120747000	131863000	332557000	172618000	227554000
O00339	O00339	MATN2_HUMAN	MATN2	Matrilin-2	3527410	2724140	3520760	6323320	4104440	8016730	3207530	4704810	3275710	4832960	4735190	4283000	5317650	3560370	5200760	4958080	4190600	5015230	711008	4301220	3390700	4671220	4260700	7875920	4083560	3544710	8054430	7976740	10613700	3088790	5751400	8792380	6519530	5205880	5679020	7973950	4955570	2914740	5402460	2051540	11742100	6998240	8712830	7671160	7509110
O43719	O43719	HTSF1_HUMAN	HTATSF1	HIV Tat-specific factor 1	27253.5					35014.6									214484	38430.9											243892		432658		325568	397709				363570					438081	31849.6	170821
P35579;P35580;P35749	P35580;P35579;P35749	MYH10_HUMAN;MYH11_HUMAN;MYH9_HUMAN	MYH10;MYH11;MYH9	Myosin-9	4759730	1855310	3695210	3258300	3188140	5057340	3645180	3075620	1274830	2141790	2815370	2166480	1298960	3716420	4627260	6816770	7004890	3293120	449935	3228590	2187040	3177430	3120990	6447370	7093900	2090630	6624590	2475110	6320980	2219270	6634940	3601090	2816730	3364830	3660670	12619200	1738010	3585420	5211700	3396170	9033850	7715260	5336450	5491780	6885330
Q9Y6R7	Q9Y6R7	FCGBP_HUMAN	FCGBP	IgGFc-binding protein	799576	1974880	1229010	1234550	968297	910173	873843	2947210	2853800	1221620	2156210	3842240	9212210	1862420	793165	522023	1205740	3024090	991845	9073740	5692730	2232890	2146070	1048860	1257100	1255080	1049620	2756830	354760	1207970	1235780	73399.9	997072	503052	4262670	1214780	2610280	2353880	845057	5173990	401651	248638	471868	626089	293011
O75351	O75351	VPS4B_HUMAN	VPS4B	Vacuolar protein sorting-associated protein 4B	991436		266571	534395	648626	868620	454545	272635	417081	244622	564008	386961		305459	858580	793111	678568	424336		158621		413950	439820	668325	477322	540012	888701	305261	830289		1117230	1190630	340060	537789	606144	1437570	445705	173759	877086		1202210	1052980	1054820	966492	857644
Q14232	Q14232	EI2BA_HUMAN	EIF2B1	Translation initiation factor eIF-2B subunit alpha	1150260		370127	460549	881753	988869			284148	194502	223655	289486	141242		1007350	1055370	387260	214158	711386	88156.6		625680	254186	261979	710738	833551	1193650	434064	1043540	111842	1088320	845052		846804		1096850	703581	250516	866983		1155020	1021430	1038810	784463	726192
Q9H4I2	Q9H4I2	ZHX3_HUMAN	ZHX3	Zinc fingers and homeoboxes protein 3																								78289.7	84713.4				127370			128531									216834		190808	116574
O75051	O75051	PLXA2_HUMAN	PLXNA2	Plexin-A2	238868		244128	173614	173455								217441		134100	147670						112359				225916	155668		337203	244496	152785			281042		227352					122054	493776	220872	240347	342236
P13611	P13611	CSPG2_HUMAN	VCAN	Versican core protein	366334000	381736000	586346000	551171000	480497000	308896000	320935000	389734000	296996000	530438000	241594000	262916000	288739000	300459000	464835000	267814000	373079000	561895000	65331400	336053000	384698000	560230000	290129000	608314000	683262000	696801000	899033000	462674000	597489000	437399000	388576000	439028000	446926000	412874000	313289000	607121000	275316000	254593000	348402000	417541000	467743000	273014000	385256000	519892000	894367000
Q13033	Q13033	STRN3_HUMAN	STRN3	Striatin-3	254872		194454	306129	480947	357148	249209		192634	249061	234613	337878		193725	443320	447617	355218	217303	289221	318454		340511	241579	348991	330783	210916	462098	203743	446054	160350	425208	460367	353082	286424		450433	253933	289734	476522		507428	468362	410292	425785	463830
Q16674	Q16674	MIA_HUMAN	MIA	Melanoma-derived growth regulatory protein	2890610	6641520	3827250	3747780	4019590	1704960	4363670	2819650	3133420	2272630	3050380	3536440	2898010	3246620	1951060	2251910	6460420	6682940	1288540	3585790	10369400	2447510	3643950	1259640	2496230	1581120	1380890	1749210	3827560	2519540	5669350	1239430	855878	8608950	3017870	900137	3365300	2304280	1329140	1237330	511582	3503550	2605140	2167780	2092470
O60826	O60826	CCD22_HUMAN	CCDC22	Coiled-coil domain-containing protein 22	661428			294151	385063	930862	171557				259871	167579		234542	619491	860464	225521	99945.8		267388		363566	119903	658440	646954	104647	588166		658131		968899	816693		247025		856572	406374		767965		571278	626844	872637	696744	950613
Q9H078	Q9H078	CLPB_HUMAN	CLPB	Caseinolytic peptidase B protein homolog	156853					89376																							195395							126146					326872	304260	242981
Q7L099	Q7L099	RUFY3_HUMAN	RUFY3	Protein RUFY3	51145.2					78379.9									52025.3							67559.1							194286												170987		106466	184158	109213
Q92954	Q92954	PRG4_HUMAN	PRG4	Proteoglycan 4	96507100	25284100	8676720	38411300	10702200	27225800	66208600	33452500	20228600	7753100	10165900	16340500	16288600	41749400	21679800	46459300	48366100	42033100	40820600	2846360	19668900	11869600	25074600	24348500	12195300	18969700	35282000	19655500	49412600	56836200	45031300	8929260	136321000	71189800	64072600	29679200	35358900	17379700	42627500	15666500	14975900	103518000	49966100	39234600	82854000
O43172	O43172	PRP4_HUMAN	PRPF4	U4/U6 small nuclear ribonucleoprotein Prp4	73042.6					227480									150725	63742.2			28955.6			65211.6		130728	46840		196870		306873		284430	432948				224357					350568	100836	160588	169166	188325
O75718	O75718	CRTAP_HUMAN	CRTAP	Cartilage-associated protein	2522830				353724	1899230	79976.8							60655.2	313226	1391250	618690	107345	91121.2			372031	76469.4	130676	108129	466092	1545030		1237260	463720	1595620	119930		75606.8		386059			318874		1230790	1449490	902072	794970	1223540
O75569	O75569	PRKRA_HUMAN	PRKRA	Interferon-inducible double-stranded RNA-dependent protein kinase activator A	1013390		561329	637983	914174	1234580	516472		335477	386867	585413	436752		318007	923850	985159	714267	154722	474097	500583	242283	514997	429348	783494	689981	606348	939695	476197	1203540	333901	1203970	1124740	391709	664362	376332	1157680	581824	324016	838645		1423500	1143840	1076800	919408	1082760
P15529	P15529	MCP_HUMAN	CD46	Membrane cofactor protein	2063740	1418300	1770480	2129620	1563780	1486920	1867600	1975400	1830570	1783730	1790130	2215080	1867410	1727560	1800470	1401970	2201750	2283030	1466680	1578450	1968740	1450540	1782040	2286240	2013120	2601610	1495050	1880800	2047380	2194940	1917550	1766580	2126950	2433330	1175030	1752370	2217400	3112790	1658640		2050820	2007300	1755370	1720670	1454310
Q15185	Q15185	TEBP_HUMAN	PTGES3	Prostaglandin E synthase 3	2829960		579457	1373940	922150	2075430	1423410	752990	904074	799642	899921	806047		1333220	1656880	1428650	1439880	1090870	550429	713481		1116090	1360860	805340	1400470	2727810	6766050	856312	7548230	493020	6256830	8651120	987101	2178230		5940460	650607	600006	1896740	743912	7224540	1944520	1885960	1573250	892994
Q9H444	Q9H444	CHM4B_HUMAN	CHMP4B	Charged multivesicular body protein 4b	6110140	2182530	2063140	3917860	3557440	5147970	3651280	587103	1719290	1300970	2742010	2096900	1384480	1886920	4147890	4599570	4269200	3291120	1819900	2488940	267010	3145490	2659950	4919650	3611010	3792110	6175950	2167700	5856520	1929680	6219420	5000800	2529660	3439440	2345790	4957480	1540640	1567470	4218480	2039920	6237850	7445230	6097730	5467750	6022930
Q96A65	Q96A65	EXOC4_HUMAN	EXOC4	Exocyst complex component 4	1361870			112360	183791	685923	156599				153542	128057			373349	429104	210916	112507		201782		346369	157596	364005	282018		462135	67974.5	759799		792046	884125		195547	175916	717643		70850.1	961394		1388590	689434	643190	450813	2000660
P08603;Q03591	Q03591;P08603	CFAH_HUMAN;FHR1_HUMAN	CFH;CFHR1	Complement factor H	121421000	201738000	103432000	99234700	75280600	95796100	104922000	147570000	77255500	71317700	54412100	55693600	70226200	119761000	80143500	111830000	142306000	116257000	55962100	116946000	137413000	104600000	77344600	137169000	63964700	183147000	183080000	139788000	116621000	102279000	73000900	97717100	256094000	125522000	45840500	101388000	54242300	116252000	106175000	246128000	69419500	97705800	160977000	81300900	334129000
P35579	P35579	MYH9_HUMAN	MYH9	Myosin-9	14499300	7386340	6021240	9204570	12458600	20026300	11944300	8606910	7555430	6079950	10238900	9087130	7424890	11675600	13475800	19849400	17039700	11726300	7046710	8433140	7851350	8623070	10912700	13645700	15935000	4897010	19899500	5867420	18982000	9704910	20711900	14851600	9329220	10091400	9560990	29174100	6177540	8758640	16022700	12868500	20092700	26893900	22945600	21064800	24923900
O00401	O00401	WASL_HUMAN	WASL	Neural Wiskott-Aldrich syndrome protein	486237			413448	175818	607027	122052		76269.4	117372	319365	256348			555812	588348	378490	167718	303371	307695	345904	252550	69940	293312	194242	59258.4	796228	492672	921321		920584	1077530	149947	230844	420724	677651	155853	187389	353600		1132260	567649	770711	370567	243231
P10114;P61225;Q9Y3L5	P61225;P10114;Q9Y3L5	RAP2A_HUMAN;RAP2B_HUMAN;RAP2C_HUMAN	RAP2A;RAP2B;RAP2C	Ras-related protein Rap-2a	452190		536825	618834	580336	445815	679037		563670	778152	1000490	844567			481614	375324			813568	617287		750898	691669					158517	301442		472520		538588	592822	983426		712305	613370			322076	419327	457965	406848
P13796;P13797;Q14651	P13796;P13797;Q14651	PLSI_HUMAN;PLSL_HUMAN;PLST_HUMAN	LCP1;PLS1;PLS3	Plastin-2	7234110	6789420	5919060	6023950	7138120	3364050	8808340	14107000	16354700	9504250	9088980	13647300	25203900	8119160	8748880	6224600	10733400	7568150	23441500	13306500	10576400	12467400	13268000	9180640	5294190	4121650	2064460	9342310	3571370	12006200	6573570	2765070	5609670	7171660	27422100	4026670	14203100	7944350	3248390	10098300	3589250	8012780	3153150	4939330	4768360
O75147	O75147	OBSL1_HUMAN	OBSL1	Obscurin-like protein 1						187968									132177	238648						176368		155223					258568		203793	227462									370724	281973	220443	245199
Q93091	Q93091	RNAS6_HUMAN	RNASE6	Ribonuclease K6	300802	873248	580238	568667	479660	393567	875535	1107370	1320730	589341	1230610	2185070	2425150	1364690	886051	457487	581684	1317300	3218440	2001590	2197560	1280220	1447220	686913	394328	519515		1152410	695505	707437	708508	409192	622187	861479		264862	1268930	987908	329276	1277450	269732	244645	324499	668648	190562
Q8NFJ9	Q8NFJ9	BBS1_HUMAN	BBS1	Bardet-Biedl syndrome 1 protein	94727.4		150248		173059	197056			79515.4	195807	127696			96863.6	226141	176311	63349.7	163898	80604.8	140856		209040		165613	221694		248923	98666.6	187010		251425	241010	136960	145525	162769	187262	242453		204505		187073	109843	273375	299655	341576
P31321	P31321	KAP1_HUMAN	PRKAR1B	cAMP-dependent protein kinase type I-beta regulatory subunit	262389	115627	128930	173296	50160.7	96819.6	170561	122167	36237.1	114149	167663	178803		51584.6	64238.1	175931	238934		113790	158847		107106			141598	140674	285953	101211	199036	90645.5	194191	317944	165939	57861.3		239893	80882.1	103558	181827		214180	109794	214772	168290	195397
P41208	P41208	CETN2_HUMAN	CETN2	Centrin-2	252431		243028	265694	332596	704285	202747	183237	140601	222693	339910	243128		141702	324645	676055	233080	222063	185336	221435	171279	243724	244731	260513	330288	791701	260281	229421	615342	212730	244400	1001020	230872	256254		385260	246448	181947	237346		345180	268619	821044	315489	343792
Q9Y4D1	Q9Y4D1	DAAM1_HUMAN	DAAM1	Disheveled-associated activator of morphogenesis 1	874157		450163	719028	454787	1509450	736313			160151		387754		306555	769124	792633	443937	280119				494437		645379	731484		1539460	519171	2209500	443533	1612260	1868890		652602	284541	1438320	340507	303208	780933		1992370	1279540	1091130	1024990	1823670
Q13107;Q9Y4E8	Q13107;Q9Y4E8	UBP15_HUMAN;UBP4_HUMAN	USP15;USP4	Ubiquitin carboxyl-terminal hydrolase 4	225514				222263	532481	211669		57414.1	204377		201721			311176	226732											395360		438453		756007	578363		202372		556359					618743	507496		61183.9
Q13595	Q13595	TRA2A_HUMAN	TRA2A	Transformer-2 protein homolog alpha	142536					140527									137329	133963									91162.4		229863		603515		181152	203662				259440			166801		533645	160875	188501	162730	179261
Q92629	Q92629	SGCD_HUMAN	SGCD	Delta-sarcoglycan	4406880	3940710	5495080	4289460	4900500	5030030	3900890	5922680	3330100	5260030	3185080	4685180	4363550	4171550	5135900	4180870	4589390	4434500	1587410	7260170	5406580	3676410	3638490	5860970	5607730	5480790	5069290	5250550	5596550	5557260	4257120	3434120	4441700	4273780	5832090	5618020	6482360	6137160	3414840	4296310	5430490	5585460	4504080	5569940	9141530
Q13619;Q13620	Q13619;Q13620	CUL4A_HUMAN;CUL4B_HUMAN	CUL4A;CUL4B	Cullin-4A	661061		174258	250354	354133	740833	296256			120935	218733				378977	626172	347808	148978		227546		185736		394060	307946	228106	681605	122321	908046		401006	909074	267375	235282		662935			509045		662072	699387	812064	733130	989770
P08238	P08238	HS90B_HUMAN	HSP90AB1	Heat shock protein HSP 90-beta	11943000	2406260	2929640	4671110	4526790	14709100	5944890	3272190	3412650	2732720	3702210	4552320	2192600	4520440	5176460	7862190	4412870	3878500	2400510	5415360	1834390	3805080	4194810	3186990	4353150	5747370	15251900	3753550	14229000	2246020	13963800	16266400	3994810	6372160	5169510	15469700	2470310	2602120	9737710	3557370	12928900	11358300	11185800	9563170	14265000
CON_Q9NSB2;Q9NSB2	Q9NSB2;CON_Q9NSB2	KRT84_HUMAN	KRT84	Keratin, type II cuticular Hb4			722762																				1147060
Q15404	Q15404	RSU1_HUMAN	RSU1	Ras suppressor protein 1	7742630	5955800	7887090	7627110	14263800	7928130	6371750	6210360	5706170	6693510	8898460	5579750	5188940	6684400	9476230	8188220	9060630	5916780	5924950	9330460	6305020	5231910	5963250	9913200	9561070	7761690	7722540	7542270	8293380	9338430	11088300	10737300	8068820	6172390	11168100	10815800	7578920	8512240	6771720	7257960	10588000	8029200	8171670	9511910	10265300
Q9NZN4	Q9NZN4	EHD2_HUMAN	EHD2	EH domain-containing protein 2	18810900	4491720	6890000	10507400	16194900	26588400	8030920	7066800	4157130	5335010	8590000	7239520	3460260	4900030	15836800	19132000	14795200	6555880	1733300	7597450	4083990	5601630	5545050	17478400	13466000	11570800	19867200	7406290	26159300	4673830	24961000	35076400	8318510	7859700	9613400	30599600	6231260	4676030	14269500	4431150	35680800	25031900	21358600	14976500	18785500
Q86VP6	Q86VP6	CAND1_HUMAN	CAND1	Cullin-associated NEDD8-dissociated protein 1	4608360	1579210	1630850	2191440	2381820	6524880	2594220	1464070	1729410	1905080	1859580	1742020	1397830	2035800	2795570	3252890	2569330	1637190	865769	2020920	905878	1972230	1978010	1935320	2440880	2328360	5701540	1598230	5304710	1222060	5508930	5363280	1767520	2679070	1378170	5357380	1327840	1158840	3335270	1649280	6365810	5104100	4517720	3360470	5076750
Q9BT78	Q9BT78	CSN4_HUMAN	COPS4	COP9 signalosome complex subunit 4	1508430	1029600	676160	948621	1082260	1767490	1132610	679138	703158	843535	1373420	895297	331680	1182360	1190050	1251930	1457220	778021	706174	1036240	304774	883667	879289	845746	1014340	1105210	2128930	956768	1973480	544395	2147120	2432800	997289	1328070	692828	1891130	564460	864791	1302710	947726	2309680	1702400	1872080	1418470	1502250
Q12841	Q12841	FSTL1_HUMAN	FSTL1	Follistatin-related protein 1	3544030	1643390	2143200	2235970	1613990	2503750	2549020	1760060	1765550	1663100	1247710	1666870	1904510	2618870	1808510	1944500	1171520	3121250	2017840	1608390	2142160	1344220	2727540	1962500	1700490	2487010	2805220	1871690	2158630	3738980	3021080	1103920	2263070	2597570	1850960	1629430	2581910	2363600	2051920	3525690	2043050	2267900	1817810	2026060	1518230
O95429	O95429	BAG4_HUMAN	BAG4	BAG family molecular chaperone regulator 4					65643.2				129308		58279					57920.9						65206.9										47721.2									47765
Q02127	Q02127	PYRD_HUMAN	DHODH	Dihydroorotate dehydrogenase (quinone), mitochondrial	61777.3									65105.3	50547.4	59206.1							210535					110128	99152.1	40432.4											55934.8						21816.3	23173.5
Q8NHQ8	Q8NHQ8	RASF8_HUMAN	RASSF8	Ras association domain-containing protein 8						14420.4										110981									39472.8				167747												127825	86146.8	110763	91934	131242
Q05193	Q05193	DYN1_HUMAN	DNM1	Dynamin-1	1031480			178216	674409	1450940	152526				181225				875726	1037360	367866					466612		523058	116688	177260	1073470		1317990		1657540	1212540		439495		1386640	118669		1098750		1523480	1235970	1057870	1040090	1648880
Q96SB3	Q96SB3	NEB2_HUMAN	PPP1R9B	Neurabin-2	399428		78716	265822	216057	805457	392684		405288	311120	450328	469964		262161	437246	602479	504697	177529	533598	440767		528402	419283	314087	323764	97438.8	604988	87228.2	888757		909417	863604		414951		1097410	317457		694353		843454	830415	876942	512665	559764
Q9NVE4	Q9NVE4	CCD87_HUMAN	CCDC87	Coiled-coil domain-containing protein 87			535007	426837								543767			265073													345213														177261
Q92620	Q92620	PRP16_HUMAN	DHX38	Pre-mRNA-splicing factor ATP-dependent RNA helicase PRP16						64867.8									36284.5	27889											100864		114429		93789	146877				80348.4					175076
P62328;P63313	P62328;P63313;CON_P21752	TYB10_HUMAN;TYB4_HUMAN	TMSB10;TMSB4X	Thymosin beta-4	7051270	2254480	5134400		3984370	7271110	6655730	5947660	9579740	8353080	5165080	7414940	8095050	8908150	6246770	6333280	2364620	7057510	9485910	5387420	5972740	3394420	2097300	6254790	5079220	8614040	5866570	7650690	6256110	7541610	5258980	6281670	5397230	6854420	10799000	6508130	9653420	6542270	9336030	7645280		4741490	6444610	9260990	6873210
Q9NQS1	Q9NQS1	AVEN_HUMAN	AVEN	Cell death regulator Aven	163842				149714	361512					130532	158276			136101														257317		339220	141830				154909					382490	276713	238374	201344	317397
P00751	P00751	CFAB_HUMAN	CFB	Complement factor B	196039000	482784000	191875000	276776000	128582000	261586000	240358000	341518000	158713000	184998000	135448000	141273000	198415000	256273000	144833000	170033000	224981000	171969000	97227600	197393000	213360000	172652000	170488000	213914000	209450000	263654000	465859000	252216000	162054000	272254000	193833000	228746000	277655000	205085000	146566000	255463000	146408000	239593000	219200000	487575000	158094000	168890000	221693000	133332000	282292000
P61916	P61916	NPC2_HUMAN	NPC2	NPC intracellular cholesterol transporter 2	7924100	10885800	8545750	8223810	3146100	4918390	10384900	11517400	14901200	15010200	9449920	12968600	14535100	10137700	7721000	4857770	9114710	10625200	22119300	19074200	15600100	12118600	13153500	6081700	5369290	7741810	3576040	9744570	5148060	9360570	7029110	3878610	5802630	10374800	19492800	3306300	15791400	11488700	5563700	9342040	3705780	5762130	4150460	7998720	3424400
Q8NB49	Q8NB49	AT11C_HUMAN	ATP11C	Phospholipid-transporting ATPase IG												68503.5			69754.5		156439			245453		104745																71203.3					42474	53314.8
Q9BPW8	Q9BPW8	NIPS1_HUMAN	NIPSNAP1	Protein NipSnap homolog 1	1299180		428228	503776	531663	1177510	361811		152894	239403	394156	334898		253568	874351	980545	308512	290939	277331	256739		466182	254490	630253	511120	741398	903161	356629	1535140		1060340	1056900	261870	630560	206527	1108480	182676	242568	1068780		1468010	1128910	1069490	674640	917496
Q9HAN9	Q9HAN9	NMNA1_HUMAN	NMNAT1	Nicotinamide/nicotinic acid mononucleotide adenylyltransferase 1					120905	147142									197080									109123					179621												310549	279150
Q14689;Q9P265	Q9P265;Q14689	DIP2A_HUMAN;DIP2B_HUMAN	DIP2A;DIP2B	Disco-interacting protein 2 homolog A			697237					649190									269095		453878					890743																		907893
P11215	P11215	ITAM_HUMAN	ITGAM	Integrin alpha-M	714056	1266930	546953	639617	594855	204716	509950	707814	2185460	1121960	1194850	1985460	1271020	844868	780020	623596	983318	581502	7320000	2345670	1775440	1709670	1189660	403436	683717	372758	73661.5	1041640	472755	555825	288906	254497	612970	568781	1935000	211035	864784	760561	553941	1675230	171454	267423	351000	472962
Q9H223;Q9H4M9;Q9NZN3	Q9H4M9;Q9H223;Q9NZN3	EHD1_HUMAN;EHD3_HUMAN;EHD4_HUMAN	EHD1;EHD3;EHD4	EH domain-containing protein 4	1961390		622058	1060950	975956	842601	1093120	1082950	1234860	720335		1042810		1184330	1241910	1484680	5157830	1271510	895413	936275	1007850	778421	894131	1282420	678401	1043680	1017170	954150	1985630	1048290	1412160	1856190	852209	1176980		1883920	863162	1015080	1441830	1432400	1722000	2533660	1802340	1499480	1439660
P51784;Q13107;Q9Y4E8	P51784;Q13107;Q9Y4E8	UBP11_HUMAN;UBP15_HUMAN;UBP4_HUMAN	USP11;USP15;USP4	Ubiquitin carboxyl-terminal hydrolase 11					225748	201343				366139	118641	142028			235290	260956	147076		93841.3			117258					235326		519336		606219	817386		163790		604729			337348		543839	448360	475842	261840
P84243;Q5TEC6	Q5TEC6;Q6NXT2;P68431;Q71DI3;Q16695;P84243	H33_HUMAN;H3PS2_HUMAN	H3-2;H3-3A	Histone H3.3	8295110	3751160	2874730	3800150	17930700	19476100	6886890	3894550	3677950	5650300	5410570	5692600	3934430	7529390	12757800	18708400	11434600	6652320	5360760	8081700	2679190	3069100	1675740	9383330	10703300	4312570	20708900	7577540	43159300	3542350	9803560	44232700	8883440	5920670	5751400	45180200	3787530	3983630	12497400	5231340	40496500	17401000	29722500	15886100	23216200
P01732	P01732	CD8A_HUMAN	CD8A	T-cell surface glycoprotein CD8 alpha chain				53545.3	108146		279351	379065	49617.8			95768.2	279468		262710	278444				272410	249615	102656			75577.5	136322		219090	414802			146834	476527	132402					320548				280625	116064	1235340
Q8IZ69	Q8IZ69	TRM2A_HUMAN	TRMT2A	tRNA (uracil-5-)-methyltransferase homolog A											166996											119936										58541.7									71122				77810.1
Q9Y6E0	Q9Y6E0	STK24_HUMAN	STK24	Serine/threonine-protein kinase 24	598226		169596	419625	459605	772376	115136		115582		15909.6	332719			728808	687984	340956	105979	161366	79607.9		189095	129059	203487	319756	228602	1172390	206835	1287070	99192.3	1727890	686909		378605		1249940	129684	58528.9	286651		1801940	1103140	589222	520989	218454
P61011	P61011	SRP54_HUMAN	SRP54	Signal recognition particle 54 kDa protein	581863					737719			34712.5						505130	560474			316313			303048		385394	366662		680998		614511		657404	622188		298979		665979			537903		778364	634602	776928	603386	651563
Q9H4A5;Q9H4A6	Q9H4A6;Q9H4A5	GLP3L_HUMAN;GOLP3_HUMAN	GOLPH3;GOLPH3L	Golgi phosphoprotein 3-like						77099.2					32716.8					56592.3										85327.5	169526		184526			138585				110543			51926.7		157060		124350	72622.2
P15311;P26038;P35241	P35241;P26038;P15311	EZRI_HUMAN;MOES_HUMAN;RADI_HUMAN	EZR;MSN;RDX	Ezrin	31203400	11830500	22288600	23773800	26501600	23804600	23866100	19391200	14143500	14289500	20198600	19257200	14879900	21149800	24436200	23009700	23232700	19745300	13588600	17713600	10993800	15123700	17739800	20504700	15406500	22677800	30647100	18455600	28069500	21710300	34445600	27858700	18286500	25937800	35697100	33205900	21446100	13250800	22497900	15313000	28454900	30576800	25303100	24573600	23731300
Q99829	Q99829	CPNE1_HUMAN	CPNE1	Copine-1		1081780	1870640	1210320	1789720	3737210	1315140	1497930	854568	1849340	1485200	2145740	718498	2263850	1612170	4113800	2724700	2245030	1033640	1909490	473279	2191920	1777110	1625750	2682160	972990	3156760	1684330	3699440	1560260	3689130	3565370	1581920	2473830		4545130	2985010	1758250	2820460	1252320	4497170	848491	4615240	1784260	3495480
O95757	O95757	HS74L_HUMAN	HSPA4L	Heat shock 70 kDa protein 4L	497395		378969	392776	298825	431134	441697	292508	142014	402042	409090	452613		284275	276116	537824	566555	447166	192047	408949	93193.4	307270	372953	636284	697071	502369	408143	506574	488271	424595	310486	429249	602847	513820	452465	430550	414652	481503	451671		555196	420440	419801	569528	468926
P07858	P07858	CATB_HUMAN	CTSB	Cathepsin B	34965600	44536100	34953400	21888900	19968800	22964100	32191100	28052300	46448300	29356600	25788300	31895300	23129000	31541500	19692200	19146800	27108700	28659600	90721500	47363700	59602800	50723800	42399600	14653100	20163000	26143900	17672900	28825900	15938300	25041200	21746100	13007000	21539700	30863200	45793400	10379200	33940700	33240300	25883300	33712800	11477200	18887600	17636600	23213300	11245300
Q9NQ29;Q9Y383	Q9Y383;Q9NQ29	LC7L2_HUMAN;LUC7L_HUMAN	LUC7L;LUC7L2	Putative RNA-binding protein Luc7-like 1	768831		198189	405466	297314	879198					294397	267575		160132	447701	463353			145974			335746			355337	530607	891580		1223450		800994	1274120		578117	102866	943718			577192		1109250	566264	439133	441001	602209
Q9UKY3	Q9UKY3	CES1P_HUMAN	CES1P1	Putative inactive carboxylesterase 4			1049100	444807	405354	320986			631638	611308	962116	264253			402591	516359		435186	189701		692287	308593	485849	692350		784841		885419	957970			929651	584800	907825	944997	479326						425398	685162
Q96S97	Q96S97	MYADM_HUMAN	MYADM	Myeloid-associated differentiation marker	3306320	2465260	1972950	2935740	2435650	2346250	5394720	6326260	1713830	2810050	1607800	3704650	7340990	3371380	3479530	3349370	5118350	4762150	1933610	4928530	4997140	2878590	4113980	4266910	3167180	3098390	2692030	3092810	3681450	4368450	4636100	2154500	3414870	3998260	6599980	3247470	4080070	4895610	2864650	2990650	2744260	6084920	2829050	3328670	6675880
Q460N5	Q460N5	PAR14_HUMAN	PARP14	Protein mono-ADP-ribosyltransferase PARP14	50929.3		186078	188131	186566	102649	137398		169073	111317	209621	189854		156070	224201	184712	138136	108430	260782	234804		262110	174980	79749.8	237831		105140		746337	90532.2	266251	145415	147566	114540		276593	192749	89400.2	242894		169290	443524	218713	197513	567638
P08238;Q58FF8	P08238;Q58FF8	H90B2_HUMAN;HS90B_HUMAN	HSP90AB1;HSP90AB2P	Heat shock protein HSP 90-beta	9214780		1259610	2944760	2334080	10805200	4023350	2744300	2125110	1795070	2149670	2156820	1606970	2962130	3383580	5274820	3108110	2183830	1135850	2000090	1332430	2211680	2700370	2364470	2977930	4023990	8340570	2293810	9130850	2442310	12458600	9439220	2224460	3501800	1164220	7886030	1397520	1467960	5083680	1815090	8618790	9943180	7086600	4951770	5581240
Q01813	Q01813	PFKAP_HUMAN	PFKP	ATP-dependent 6-phosphofructokinase, platelet type	1539610	915408	3049890	1230410	2548590	2335980	1274020	1136840	1032530	655859	898756	760558	939775	864649	1373360	1267220	1528160	917993	1414990	876321	753113	1308390	635875	1194140	1441710	1426990	2079850	1107990	2579060	1005110	2868460	2034780	1385280	1353240	1683240	2421060	762435	590807	1084870	904765	1955190	1862340	1929950	1363750	2939710
O43741	O43741	AAKB2_HUMAN	PRKAB2	5'-AMP-activated protein kinase subunit beta-2	220931	124523	556470	311040	697937	438871			122057		311903	194161			306260	425367		180933	154443	234951	258305	348236	200308	374271	189837	291114	246406	269165	457294	196583	505658	451359	337480	277154		480298	192827	195127	337364		466373	328239	408178	619131	600439
O95837	O95837	GNA14_HUMAN	GNA14	Guanine nucleotide-binding protein subunit alpha-14	464440	304386	515176	861292	135538	132192	176882		152283	304137	872307	713575		395699	549227	340311				329445	334594	444275	560394	487954	596294	601947	435766	260235	467065	507303	792286	313710	381356	1030600		480720	739221	299728	522567		518445	461487	437311	556675	458217
Q12906;Q96SI9	Q12906;Q96SI9	ILF3_HUMAN;STRBP_HUMAN	ILF3;STRBP	Interleukin enhancer-binding factor 3	871173	417217	1302570	1533450	1652300	2614630	1375450	241496	1349870	1187150	1547110	1033010	341386	1623310	1769370	1865020	1461670	371386	1566790	1230200	1088550	1848190	1297420	818619	1434890	1243600	1587510	1431700	2508480	558314	1959310	2387530	1631120	1649530	1380660	1992880	1254050	862328	2033610		2865330	1942400	1909880	1660750	1868830
Q9UHB9	Q9UHB9	SRP68_HUMAN	SRP68	Signal recognition particle subunit SRP68	808498		92456.2	174199	400098	961607	398260		20506.8		275128	238862		123564	568369	377090	156254	218636	188128	244592		323132	138694	231647	239978	109053	964587	105795	1025610		1093960	1091360	155822	180615	127489	934749	90016		761187		1110530	819748	774968	651672	911283
P16104	Q16777;Q93077;Q7L7L0;Q99878;P20671;P0C0S8;Q96QV6;P16104;Q9BTM1;Q96KK5;P04908;Q6FI13	H2AX_HUMAN	H2AX	Histone H2AX	2646910	1716010	1973670	2726250	3814220	6659980	2249320	1793830	2136610	2057030	3288740	2691300	1225100	2917470	4632010	4572360	5782170	1780230	3373310	4423070	1917090	1557400	2451190	3413470	3671210	1495690	6631680	2420030	19853800	974176	7064650	22937000	3376070	2931620	1048320	14269700	1651490	2336930	8295420	1677220	7019640	9903240	10384000	6397580	12556800
Q16512	Q16512	PKN1_HUMAN	PKN1	Serine/threonine-protein kinase N1	397325		110013	350358	254447	308264	278301		48009.4		256333	69104.7			403221	360511			310799	158844		288088		306428			363197	184139	460372		342822	508570	239713	290280	420018	413089	193556		244355		510381	534686	441411	349042	690799
Q9UK76	Q9UK76	JUPI1_HUMAN	JPT1	Jupiter microtubule associated homolog 1	900874	1095100	906136	765745	913705	685970	769302	708051	1532260	985813	1005050	1112700	909857	1108470	529115	528157	571461	735948	1596730	1105110	642980	1101240	982983	386307	623927	927193	575564	792379	397985	981327	636480	503934	759895	855487	643555	371752	1121880	829926	828636	1224120	418680	454927	436309	613006	209325
Q15334	Q15334	L2GL1_HUMAN	LLGL1	Lethal(2) giant larvae protein homolog 1	297066		188229	178462	423079	239611	103535		231681	64195.8	291180	116244			213989	241905	180472		127228	179007		222869	88741.7	219268	225130	237250	298307	102153	460852		201046	409236		257640	180679	328738	211568		244967		316855	395817	289103	324930	367968
P12270	P12270	TPR_HUMAN	TPR	Nucleoprotein TPR	261896		353780	388117	589575	831156	398228		273476	322081	539558	548556		447264	677940	731036	579654	483763	345386	487062	73819	627032	568116	1466640	1297850		687537	282688	1151790		729577	1327550	424128	260778	563947	1481620	237165	245204	1167990		1323020	881173	964555	698743	795521
Q6IN85	Q6IN85	P4R3A_HUMAN	PPP4R3A	Serine/threonine-protein phosphatase 4 regulatory subunit 3A	62899.6					294160									91433.9	94085.5						61756.6							193541		179104	175125				112405					281232	156348	199085	132476
P49589	P49589	SYCC_HUMAN	CARS1	Cysteine--tRNA ligase, cytoplasmic	1558740	378738	648447	545395	1187150	1276090	795742	305465	423450	622202	372698	550150	132345	677689	720507	850073	656376	631668	627620	310078		618784	670360	687483	715845	878143	1688080	846960	1099060	545251	1129420	880735	719558	636929	632909	997249	606380	505647	951031	591755	1136470	1056150	1031950	872357	948848
Q9P2K5	Q9P2K5	MYEF2_HUMAN	MYEF2	Myelin expression factor 2	298141					433564									229605							77628.7					346572		535288			497038				356975					611241	356620	384145	294952	355409
P07900;P08238;Q14568;Q58FF8	P08238;Q14568;Q58FF8;P07900	H90B2_HUMAN;HS902_HUMAN;HS90A_HUMAN;HS90B_HUMAN	HSP90AA1;HSP90AA2P;HSP90AB1;HSP90AB2P	Heat shock protein HSP 90-alpha	32831000	4538620	4549350	9102460	6129470	30489200	10172100	5516070	4316360	4910200	5655840	6792660	3109900	6808790	9870360	13510900	7952210	6511230	1960270	9141460	2381850	6437570	8519290	7882740	10263200	13560500	30765000	6134100	32400400	3650570	30385300	25992100	6440910	10300300	4636640	23331900	3465030	3505930	17073400	4731790	29528400	28870700	27944100	16553400	20779500
P37173	P37173	TGFR2_HUMAN	TGFBR2	TGF-beta receptor type-2	159787		265423	272799		334504	407664	497773	193927			287746		147848	271389	131085	435040	357952				381432	232395	296998	90414	190294	444049	269633	496007	311725	531347			324323	564907	240610	264892	212747	235587			312952	239564	273471	315504
Q8N1S5	Q8N1S5	S39AB_HUMAN	SLC39A11	Zinc transporter ZIP11	447443		361916	353292	335327	384610			529813	489791	423474	464274		407803	518521	274838	248759	439196	1066500	544265		574303	470051	375928	390929	290200		345009	296607		313222	290321	291567	422332	502585	279554	557921	94116.6	331158		220904		350218	478543	190219
Q9NR30	Q9NR30	DDX21_HUMAN	DDX21	Nucleolar RNA helicase 2			41816			122083									110392	93977.4						102255					170158		155590		218378	134266				125611					218994	165134	119576		131249
Q9NRL3	Q9NRL3	STRN4_HUMAN	STRN4	Striatin-4	172214				165908	297017									173080	205028			252188					218343	203110		204372		295835		257695	319186				226358			218341		274790	237305	252587
P63010	P63010	AP2B1_HUMAN	AP2B1	AP-2 complex subunit beta	6159840	2709320	2921630	3868150	4051160	6202590	4027130	3054410	2243480	3499690	2043150	4079080	1923980	3199000	4877070	5147900	3825750	4105110	2410570	2933140	3025580	3335890	3471960	4245860	3675710	3658690	5619530	3422050	6805510	3273920	6790620	4211410	3255450	4016190	5094020	6296740	3108440	2872840	4441420	2115360	8192440	6711930	6265460	5308240	7504290
Q6PKG0	Q659C4;Q6PKG0	LARP1_HUMAN	LARP1	La-related protein 1						47805.2									190950	79963.8						168087			82409.8		141934		191920		152784	202430				323617					591398	248174
Q08722	Q08722	CD47_HUMAN	CD47	Leukocyte surface antigen CD47	15900300	15445100	12364800	22196600	12169200	12442300	27224700	30516700	19997600	20673900	12512400	20401600	21085100	12203300	19448200	13426500	25611800	17163100	10253700	13872300	20088800	12796900	15693900	22588000	19335500	21914300	14751100	20316600	20970600	23982500	18795300	15067600	14770600	21504100	32793600	15024100	16784100	23819900	11592800	9756450	17490600	26054000	13705500	12859800	20804200
P36269	P36269	GGT5_HUMAN	GGT5	Glutathione hydrolase 5 proenzyme	5385560	8741710	4446390	5689890	8556470	5462930	5158260	6994010	4932140	6649160	6375700	12220200	7046130	3736350	4974420	5185120	8558880	8394480	4598630	11820300	11974800	9272560	6604680	6021090	14401400	7018430	3428450	8117910	5601380	3655970	3169380	8532380	3882670	3990840	7323710	3746430	5553640	8730880	4815510	3638160	3398550	3994680	4804750	5380500	7817670
Q0JRZ9	Q0JRZ9	FCHO2_HUMAN	FCHO2	F-BAR domain only protein 2	154684					187313						173771			362352	244570						282916	208008						576149		385470	374168				299459					516548	206977	215430
O75116	O75116	ROCK2_HUMAN	ROCK2	Rho-associated protein kinase 2	664924	182687	800808	433661	986109	943263	601334	369381	261873	426834	656359	408663		651778	732860	856845	696279	328728	263336	307071		553807	395317	823156	725667	312592	814866	395283	922654	222792	452670	1050900	835711	616488	667968	921414	473672	324069	804306		1100130	838382	680113	980573	1349270
Q8WXA9	Q8WXA9	SREK1_HUMAN	SREK1	Splicing regulatory glutamine/lysine-rich protein 1															141973										27382.4		280827		393718		228699	200532				154377					236558			151973
P48307	P48307	TFPI2_HUMAN	TFPI2	Tissue factor pathway inhibitor 2	470930	543167	363662	1638880	30915.5	1098370	1169140	2148810	279144		126559	525556	344292		1343570	636654	2362600	1143370			663868		370567	335119	255357	881588	819515	447530	3369830	528812	2799210	1823160	734600	2553590	414028	727312	799277		532686		798047	271460	1027110	324048	2441140
Q16543	Q16543	CDC37_HUMAN	CDC37	Hsp90 co-chaperone Cdc37	3453960	483666	790607	1232810	1158130	3704650	1037000	595184	719442	694221	1184640	1020340	489456	1053950	2054310	2244250	1416090	836955	966756	960854	228655	1002410	929832	1506920	1269220	1587720	3330250	921034	3049360	518445	3815260	3573730	847980	1266400	1790660	3762060	866342	693611	2092750	784016	4016740	3540680	3085610	2189070	2039120
Q9BSU1	Q9BSU1	CP070_HUMAN	C16orf70	UPF0183 protein C16orf70				48733.3	46719.9	24099	45760									39396.6						32850.3				61249.1	116223		104265		38334										71801.7		51042.6	86939.1
Q9Y2X3	Q9Y2X3	NOP58_HUMAN	NOP58	Nucleolar protein 58	412972				116214	282960	163556				472370				259347	206571	55633.2		141120	127379		435306	279321	352862	222480		581730		699945		333586	412032		37595.4		389365			230032		1338290	241982	440372	438762	434630
Q9NPB8	Q9NPB8	GPCP1_HUMAN	GPCPD1	Glycerophosphocholine phosphodiesterase GPCPD1																60562.3			94095.7			71083.2		34985	80177.3					315001					229433						58268.9
O43150;Q9ULH1	O43150;Q9ULH1	ASAP1_HUMAN;ASAP2_HUMAN	ASAP1;ASAP2	Arf-GAP with SH3 domain, ANK repeat and PH domain-containing protein 2	382120			136253	88564.8	346150						60145.1			174018	281516								154416	140643		384354	139611	488344	205316	321894	516825		190363		290983			249079		618662	331349	312710		609107
P20073	P20073	ANXA7_HUMAN	ANXA7	Annexin A7	8230620	4446360	5976030	7374030	6611310	6239770	10898200	10386600	6145990	5886320	7763790	7813830	14240300	5634180	6616830	6003740	11575600	7063560	4985810	8562740	7504110	5919610	6942850	7947670	5952570	6098840	7144440	6390670	11103300	8639860	11394300	8428860	5776530	7353810	11722500	8599850	8152770	5414700	4687540	6420700	7464670	14264800	6884470	7933000	8997070
Q9UQB8	Q9UQB8	BAIP2_HUMAN	BAIAP2	Brain-specific angiogenesis inhibitor 1-associated protein 2	122152		69148.5		48845.1						41498.7				157016	120710						191822	124494	77865.1					77209		188072						197285				215160	275177		105687
Q9NZL4	Q9NZL4	HPBP1_HUMAN	HSPBP1	Hsp70-binding protein 1	177618		87286.1	47882.6	468060	523078	151576		254154		270795	354961			411698	311986	403728	258115	243455	300486	285861	527648	419338	509130	330470	463863	542398	321680	650496	185162	217129	538587	355352	393347		444933	303472	270869	214536		509175	427283	224498	546643	499773
Q16620	Q16620	NTRK2_HUMAN	NTRK2	BDNF/NT-3 growth factors receptor	501685					390780					734170				488201							487816		767891	737138	694399	584465				149567	431651										473058	481090	160823	329535
Q8IUD2	Q8IUD2	RB6I2_HUMAN	ERC1	ELKS/Rab6-interacting/CAST family member 1	164401		227953	455043	445537	499105	147377			157204	250408	146828		134034	493703	485310	232305	170595	31296.1	228391		365623		332790	256783		475674		723721		458398	379358	213346			492660	60483.3	90538.8	428735		607405	494400	415985	509670	559131
P35754	P35754	GLRX1_HUMAN	GLRX	Glutaredoxin-1	7033380	11411600	9363200	7839070	7705260	4260140	8558030	7851600	12202900	13692000	13186000	10415700	8148940	9237540	7705130	4878770	7185020	10191500	16438500	9154850	5421430	7674690	8865030	4112610	6873560	9370220	5060050	8159230	3398650	8438000	6066110	3801720	5815010	8136310	9255120	4981110	12154500	10263100	7509400	8548880	4416950	4680920	5668050	8848940	3615950
P50570;Q05193	Q05193;P50570	DYN1_HUMAN;DYN2_HUMAN	DNM1;DNM2	Dynamin-2	5239830	1054550	1289900	2248100	2847820	6700180	2526930	1220110	1365760	1512400	2583470	1721630	814878	1806860	3813910	4158440	2466350	1471390	1409980	1849040	1015150	2124930	1807210	2380830	1765960	2115220	4746180	1384710	5357030	1024700	6114410	5576870	1721270	2662960	2054780	5134110	1266830	1262230	4406710	1258160	5772250	5436410	5137350	3653760	5314020
O14639	O14639	ABLM1_HUMAN	ABLIM1	Actin-binding LIM protein 1	802361		503306	585337	326231	1185170	299341		112389	262398	361511	529898		150344	703506	611781	237454	383754		123995		585506	215928	630820	490326	207812	1394370	176739	1452090	290356	1319580	1310370	549844	395355	389210	1043120	342293	172585	597207		1472800	907513	831386	738691	1440170
P01718	P01718	LV327_HUMAN	IGLV3-27	Immunoglobulin lambda variable 3-27	1269810	664428	1572070	1208390	176832	2203060	1082130	2405670	3706650	680382	890314	975551	3251170	2792100	960429	2179680	8855.79	691057	819983	2088970	5113890	753412	1622010	767197	1503110	3934870	3430070	2365310	1040360	2111290	997847	2856660	1488370	2981980	1358940	4940120	575506	2350700	2275760	4872570	515563	1027580	2491770	993028	825236
Q13242	Q13242	SRSF9_HUMAN	SRSF9	Serine/arginine-rich splicing factor 9	43796.4					348146									264766							299474					414726		937750		698233	914472				881433					999564		195877
Q7L9L4;Q9H8S9	Q7L9L4;Q9H8S9	MOB1A_HUMAN;MOB1B_HUMAN	MOB1A;MOB1B	MOB kinase activator 1B	1274220	1152290	2013850	1666370	1297920	1385530	2025160	626340	1645310	2658610	1530030	1688070	3687310	1848210	1267790	1207070	1769600	1203230	1713640	1659360	1303540	1816690	1831110	1223780	1163540	2439950	1383100	3132140	1799120	2031320	1730590	1254860	1985150	1598080	2934460	2131590	2050450	1847230	1676770	2246000	855992	1812960	993789	1400420	1462470
Q8WV41	Q8WV41	SNX33_HUMAN	SNX33	Sorting nexin-33	168848				72684.1	293474									236781	147914	171644					104923		65921.8	147024		246461		405773		380748	130241		92623.4		429639					568733	362134	342147	210041	149218
Q96P70	Q96P70	IPO9_HUMAN	IPO9	Importin-9	461495		86272.7		283748	377994					126546				224932	287237			186086			120116		203661	90489		380871		375857		162690	447526		214770		340771	183435		347782		463320	472592	351407	393934	456178
P55011	P55011	S12A2_HUMAN	SLC12A2	Solute carrier family 12 member 2	472403				175529	73838.2									356996	423205	433649	382055							284084				541752	441388	236390			549501		411154					512463	1135060		483363	642410
P05062	P05062	ALDOB_HUMAN	ALDOB	Fructose-bisphosphate aldolase B		322060	333967	151443				74393.5	240532					276126				699197	100683				106063		13634.7	195945							356524						210750	1068610			200949		445918
O60684;P52294	O15131;P52294;O60684	IMA5_HUMAN;IMA7_HUMAN	KPNA1;KPNA6	Importin subunit alpha-7	527835		286017	298531	412474	536629	322265				259264	152649		190576	435770	523662	182626	197654	267576	193771		368315	153802	439994	64388.5	284708	475246	232270	595952	217057	582917	463579	355166	382240		510549	195822	148310	529143		613006	734727	597065	445006	190807
P04908;P0C0S8;P20671;Q16777;Q6FI13;Q7L7L0;Q93077;Q96KK5;Q99878;Q9BTM1	Q16777;Q93077;Q7L7L0;Q99878;P20671;P0C0S8;Q9BTM1;Q96KK5;P04908;Q6FI13	H2A1B_HUMAN;H2A1C_HUMAN;H2A1D_HUMAN;H2A1H_HUMAN;H2A1J_HUMAN;H2A1_HUMAN;H2A2A_HUMAN;H2A2C_HUMAN;H2A3_HUMAN;H2AJ_HUMAN	H2AC11;H2AC12;H2AC14;H2AC18;H2AC20;H2AC4;H2AC6;H2AC7;H2AJ;H2AW	Histone H2A type 1-B/E	13820800	5626720	6140150	9818920	11370900	31337700	7457830	5335910	6580180	7081380	8655890	7448180	5772500	7992530	27832000	17895600	18373000	10460600	6113360	10052200	6459980	10819300	8574140	20370100	19399200	5987570	32119300	7213750	49093000	4200400	35132200	49323200	9825530	9155930	4570600	47190100	6501170	7070100	26281400	4561300	55898600	36097400	37988700	20643100	26396400
Q14393	Q14393	GAS6_HUMAN	GAS6	Growth arrest-specific protein 6	552769	6801020	520426	1102410	1481690	219547	3304080	7274890	4020320	6320260	2105410	3817240	13178100	3496020	725918	714043	1773020	5393460	1019840	1703000	11894200	2089710	5730140	752470	8165030	837319	732517	1334700	774614	11241400	464938	492647	1052490	2271940	1548120	560702	1643920	6360930	684730	9867790	404523	486200	472471	578785	987134
P17844	P17844	DDX5_HUMAN	DDX5	Probable ATP-dependent RNA helicase DDX5	1647070		445582	936560	751873	2527840	475282		854948	75749.2	864314	599884		335295	1400390	1263900	328314	260714	1247880	536335		1094860	665095	792957	615097	459571	2566550	417579	2139570		2176870	1909790	436368	712989	983139	1919800	672731	164275	1188630		2692310	2113580	1734450	856156	1381150
O94826	O94826	TOM70_HUMAN	TOMM70	Mitochondrial import receptor subunit TOM70	1272210		255663	546869	723747	1197510	410903		82719.3		555453	266904		144579	910338	1018530	573698	285394	176573	375254		405320	48111.9	1024290	582201	683898	1018740	345656	1185250	161176	1121650	1163920	274227	620869		993573	86721.5		1094230		1213780	1054750	1113880	1074930	1103200
P22897	P22897	MRC1_HUMAN	MRC1	Macrophage mannose receptor 1	3198590	3114550	1674150	2749600	1127660	2296060	2453930	2288930	2273700	3437650	4298250	2899980	2647000	3228060	2292290	2385590	2270280	2123630	3333760	5316210	5920200	4938750	3971860	2814610	3333660	2417070	1476740	2153100	2014320	2559300	2723800	2058440	2013080	3305620	3212030	1528040	2437730	2544290	3311880	1640230	1712990	2338640	2708640	1895910	1026770
P84077;P84085	P61204;P84085;P84077	ARF1_HUMAN;ARF5_HUMAN	ARF1;ARF5	ADP-ribosylation factor 1	1491020	1150620	1195030	936178	1303370	992352	989144	629355	1905450	1117690	1477840	1546260	753781	1216350	1158890	1088480	1702490	873770	1642930	996947	547273	2621330	1264460	980096	1259460	1666560	312348	1230760	860864	966364	963955	704879	834887	1040060	1086780	1004500	1164980	800055	585305	826116	246250	968106	609555	842140	800340
Q12805	Q12805	FBLN3_HUMAN	EFEMP1	EGF-containing fibulin-like extracellular matrix protein 1	40568700	55441600	62902200	66997300	61164500	53303300	72692900	50252000	51789100	39419200	35452000	52790900	53165000	60912200	40343000	51269700	59458300	99068700	26541700	128952000	100186000	60774800	56438600	72136500	60272500	49074400	78314700	45883200	57659200	98249800	67774200	45219100	72403200	56060700	59143100	53503500	78241200	88874500	62224100	101734000	45147100	34193400	47443700	85513100	63395400
Q14141;Q92599;Q9NVA2;Q9P0V9	Q14141;Q92599;Q9P0V9;Q9NVA2	SEP10_HUMAN;SEP11_HUMAN;SEPT6_HUMAN;SEPT8_HUMAN	SEPTIN10;SEPTIN11;SEPTIN6;SEPTIN8	Septin-6	137672		35733.5		36924	65268.8									35549.3	56684								36589.2		40473.6	249808		191775		155724	56406.3									222593				101213
Q9NY47	Q9NY47	CA2D2_HUMAN	CACNA2D2	Voltage-dependent calcium channel subunit alpha-2/delta-2	426542		288887	341041	261197	248774			166349	528004	300449	256669		365151	377342	316345	422855	276199		233885	426334	283383	241169	715532	582145	792427	268103	357853	682977	218420	218029	425003	491858	311401	348596	620627	333936	478277	368210		565331	758775	555725	538062	503958
Q9H0C8	Q9H0C8	ILKAP_HUMAN	ILKAP	Integrin-linked kinase-associated serine/threonine phosphatase 2C	139841		195275	152477	233571	174131	48363.9		169477	160228	110682	156719		112644	214418	201048	119582	123130	328503	131504		281691	253670	244543	282674	245253		224353	206399		76313.8	185047	150880	203945		217532	216418	233952	205877		271389	204211	244964	299156	294651
Q9NPH2	Q9NPH2	INO1_HUMAN	ISYNA1	Inositol-3-phosphate synthase 1	1199650	1107990	965558	836952	3315960	2455540	737231	312548	613818	1741640	951858	472533	631371	1376700	1173200	1338490	1572070	963158	596525	1106750	193659	1151300	365943	1144930	2606620	2903280	1555650	3572840	2573020	929679	364593	1590810	1970350	963751		1342230	1554490	1641130	1161300	845397	1751590	1411570	1527190	1364230	1699910
Q08117	Q08117	TLE5_HUMAN	TLE5	TLE family member 5				75014.6		183010					94480.6				79910.5	79830.3								81412.2					174455		201143	147840	70820.6			119712					144787	152059	124358
O95967	O95967	FBLN4_HUMAN	EFEMP2	EGF-containing fibulin-like extracellular matrix protein 2	2809120	1357680	2554960	2706700	2585640	2881860	3276080	2242620	1558310	1829640	1778280	2752530	2006100	2505010	3487520	3570060	4244080	3675580	1514380	3147920	5631190	2584620	1948410	3693820	2651490	2776060	4446660	1627490	3780380	4614070	3291730	2990640	2952670	2817180	1582270	2967220	3006430	3239330	2552240	4325200	4503590	2118590	2490120	3252170	2412020
P00739	P00739	HPTR_HUMAN	HPR	Haptoglobin-related protein	4010620	22925200	12163800	2487600	7179930	4717800	7699320	5900710	7555580	3784610	2988290	3718000	3796950	4436230	2969100	3204110	1677870	7005030	3728140	3324200	6001880	3546220	1421640	4112720	1837420	5552530	6355230	3788000	8234200	5113230	1504790	3707160	1944980	2695610	1999440	2626700	1822700	3442090	2030170	17880200	1405930	1690080	1310480	1647350	3349510
Q9UGP8	Q9UGP8	SEC63_HUMAN	SEC63	Translocation protein SEC63 homolog	653459			201233		677684	340746								448462	476715				163966		302542	338681	264556		72185	964937		977347		1094910	740926		551581		731244			404165		1110560	491787	550966	478101	836477
Q9H0U3	Q9H0U3	MAGT1_HUMAN	MAGT1	Magnesium transporter protein 1	885905		298638	442681	463301	881419	97418.6				450066	363313		181156	522532	651456	470851		88255.3	215827		469995	363873	573264	361078	424465	535356	269124	811957		829772	658764		307579		645961	274735		576301		661192	299797	645049	615439	572341
P48426	P48426	PI42A_HUMAN	PIP4K2A	Phosphatidylinositol 5-phosphate 4-kinase type-2 alpha	1918740	280751	334294	802156	1080890	1847470	1034630		336419	359767	904835	633415		417750	1203290	1708900	1452700	375528		654817	185115	717066	360230	581138	979192	1551050	1964960	718370	2245110		2315480	3125750	231685	512647		2750280	177640	128377	1357450		2034320	2078010	1909640	1478350	1363440
Q96BR1	Q96BR1	SGK3_HUMAN	SGK3	Serine/threonine-protein kinase Sgk3	80641.3					80266.1									38451.1		35878.8					76039							118314			124712				40289					132720	88844.8	103871	80773.1
Q96P16	Q96P16	RPR1A_HUMAN	RPRD1A	Regulation of nuclear pre-mRNA domain-containing protein 1A						182659									75133.1	107162						39252.2							221024		127498	162774				255919			89360.9		241622	206303	246277	92064.7	151357
P23284	P23284	PPIB_HUMAN	PPIB	Peptidyl-prolyl cis-trans isomerase B	22089600	11451100	12234500	13230400	13109200	17681300	12881000	11853500	11380800	11606100	15223000	11658300	9875500	13656200	15731300	15828200	14200400	14380500	14847000	15111700	14690000	16257200	13399300	13726900	13706400	25135700	25744200	14099100	18147700	14334500	18709000	19293900	11251700	13879800	16380100	19368300	12189200	13007400	17207900	10802500	22402900	16827200	17899100	16917300	18772900
Q13103	Q13103	SPP24_HUMAN	SPP2	Secreted phosphoprotein 24	2748620	5572220	1925850	2063360	1267000	2240290	6732740	13193700	6745320	5595330	1796800	3249350	5144060	6080180	2369490	4823980	7998660	2626230	2352890	1494000	2982700	2775580	8870350	2122920	4026560	4777600	7748770	3698780	7469970	1855270	1794660	3422030	6010210	6987970	4535350	2164790	2901570	3677150	4505070	10284300	7194470	2692140	6150570	7101080	29110700
P51828	P51828	ADCY7_HUMAN	ADCY7	Adenylate cyclase type 7	77945.8				43469.7	132941	87651.8															88201.9			30090.3				163485												104451	115145		73015.5	121637
Q9BQ69	Q9BQ69	MACD1_HUMAN	MACROD1	ADP-ribose glycohydrolase MACROD1	1130220		628007	248434	675212	622383				49600.9	431014	163063		323574	764602	965518	378062		352844	36265.3		563099	117060	862870	643609	845868	628301	348126	1135690		591268	1309180	107986	458252		1155690	344361	317425	515561		1418830	1097550	1274210	936985	516738
P62277	P62277	RS13_HUMAN	RPS13	40S ribosomal protein S13	2802240	784147	942264	1124540	2071580	3867320	1487580	1324580	2474550	1679260	1517660	2702720	1428620	3314380	2098630	2063650	1720720	2409370	2133240	1836600	1028040	2069210	3693620	1391030	2320800	1665850	6584530	1340560	6269970	760237	5780570	5751480	1843760	1692290	1260650	5545360	1432820	744562	3313320	2042930	7785980	4220800	3344780	3264160	3160290
P43243	P43243	MATR3_HUMAN	MATR3	Matrin-3	914363	125876	596559	516428	652164	1919910	655714		406659		500822	468765		502565	1079690	995879	644186	827241	560464	420406		1148070	635022	482264	833790	192539	1679210	325863	2442980		1922450	2372080	660074	521155		1850810	328071	250371	1107910		2314670	1491340	1429800	830958	1158160
P48426;P78356	P78356;P48426	PI42A_HUMAN;PI42B_HUMAN	PIP4K2A;PIP4K2B	Phosphatidylinositol 5-phosphate 4-kinase type-2 alpha	1664440	877502	582453	872170	789396	1460260	785291	447931	580683	469060	473207	647458		558484	862630	1113590	624360	504620	278238	588233	312490	587611	459703	880905	784423	1364120	1729610	682614	1735720	444839	1469050	1650270	500735	893687	343210	1749950	322131	206061	1129180		1389650	1183370	1373940	891265	1161510
Q9H1K1	Q9H1K1	ISCU_HUMAN	ISCU	Iron-sulfur cluster assembly enzyme ISCU, mitochondrial	438916		438216		364204	418694				482857	475399				436493				589253	476495	459459	559758		527102	656810	268944	327087	188376	322673	508036		322200		492857	532002	306234	554991				329988	210934	387450	499113	239313
P12318	P12318	FCG2A_HUMAN	FCGR2A	Low affinity immunoglobulin gamma Fc region receptor II-a	581515	1338490	886525	1054480	630445	164314	991920		1189800	967449	936777	1541130	884467	1292300	756560	625284	304946	993129	2814600	1554390	1181310	784643	1345380	456208	256461	473928	456200	809293	196425	411862	776458	116500	750463	954121		322519	1005760	1819450	1052810	867907	96941.6	368837	473185	439067
Q9Y639	Q9Y639	NPTN_HUMAN	NPTN	Neuroplastin	6582590	5668360	5671030	7257680	4421990	4206440	7240490	8575370	6359280	5729740	4980990	7121060	7224500	6441210	6468160	5693660	8534840	9057920	6642780	5447520	8351400	5069540	6937850	6642880	5481230	6243040	5807280	6436070	6385250	10265900	5729670	3865830	6129530	7358610	13619500	5905510	8057300	8223910	5189370	5410100	5538970	9260950	6092300	6510060	5699710
P09429	P09429;B2RPK0	HMGB1_HUMAN	HMGB1	High mobility group protein B1	5266740	1016230	2265350	6922900	4513380	6629820	5006550	1073900	1169940	1257970	3573060	4893920	760422	6621640	8769510	6372330	4198800	3019820	5641360	4163410	3076300	5227780	4736670	3441010	5050530	7688220	16427500	5275820	19584300	468972	11490300	25877600	3180700	9634160	6487870	20841800	3775220	2212840	10549800		22145500	4364910	7576930	7449640	8367260
O60524	O60524	NEMF_HUMAN	NEMF	Nuclear export mediator factor NEMF	61340.6					433169									151981							52907.8					337337		397087		516241	429080				321968					455367		215196	221072	343906
P00450	P00450	CERU_HUMAN	CP	Ceruloplasmin	43548000	211745000	81660600	122392000	70317800	88560200	112481000	162862000	71920500	71121700	74056100	76670100	109828000	132136000	29945000	44137500	72771300	106642000	56387200	97761000	112185000	28479900	62624200	53107700	39101600	141016000	195903000	103375000	59054700	159343000	81778800	104034000	113619000	104301000	116347000	102652000	103698000	132242000	95450000	245985000	26863100	48583100	79518200	73727800	57016700
Q14318	Q14318	FKBP8_HUMAN	FKBP8	Peptidyl-prolyl cis-trans isomerase FKBP8	957843		355247	379247	506505	450519	329677	157438	198772	224577	590696	283656		310793	735086	579362	279511	340062	406453	290305	134347	528917	457117	898873	950912	536756	464662	276033	751213	166524	599267	705607	573126	437059	372637	646141	196933	359917	737941		926115	758274	470164	700604	920885
Q9H8M5	Q9H8M5	CNNM2_HUMAN	CNNM2	Metal transporter CNNM2																						32155.1		41163.5	93087.7																	113748		80316.9
Q13336	Q13336	UT1_HUMAN	SLC14A1	Urea transporter 1			261935	1038530	824843			1812660	1001950	1489770	1069050		1318610		389035	565038	798460				2168190	456280		2625490	1431230	1268220		1733930	797074	3466090	269623	2596500	1445900			1193630				1274270	1037430
O00757	O00757	F16P2_HUMAN	FBP2	Fructose-1,6-bisphosphatase isozyme 2	926198						1058230		1394990		1072950	1649780		1011940	539512		906460		4471510	1962700		1109920	968474		414977						477937	431063			1312060		759141	700490	693326
P08238;Q58FF7	P08238;Q58FF7	H90B3_HUMAN;HS90B_HUMAN	HSP90AB1;HSP90AB3P	Heat shock protein HSP 90-beta	37291700	4322960	7794000	11796700	10773100	44069900	14047400	8743080	9753680	7743540	9278490	11882400	7402810	11897500	13735500	19817800	12530500	8758590	5388490	10832600	5383650	9982440	12673100	10703500	14400800	15674900	34022800	9567180	33792500	6418490	45425800	36699700	8989480	14726800	9431430	32855800	6111070	4526480	22532900	8612690	39206500	36332400	35054800	22642300	23856700
Q9NRY4	Q9NRY4	RHG35_HUMAN	ARHGAP35	Rho GTPase-activating protein 35						41008.3									69492.7														90348.9			160535				151007					157949	101106		81813	103842
P67870	P67870	CSK2B_HUMAN	CSNK2B	Casein kinase II subunit beta	772597		268250	374002	456994	1044530	518868				205150	303175		258689	502612	588017	345555	268767	148677	344884		286942	255507	403544	391763	422008	1309950	224234	1427590	137709	1373900	1360060	248839	524311		1263920	148166	185602	707770		1487100	964188	927857	636840	363284
Q9NZN3	Q9NZN3	EHD3_HUMAN	EHD3	EH domain-containing protein 3	721058		251579	460463	618995	687916	632183			173136	28975.4	156232		197605	2651040	1316560	2221750	317554	158612			333172	162809	662668	587114	644657	745252	239333	1108400	246791	703688	1089910	523840	1971160	569190	1267280	274539	449259	505451		1342200	1172170	1290370	738755	741896
Q9H4Z3	Q9H4Z3	CAPAM_HUMAN	PCIF1	mRNA (2'-O-methyladenosine-N(6)-)-methyltransferase			94870.1								73932.7	316973			182160	229834						123101			126612			235431	160692										386850		337904	280439
Q9UBW8	Q9UBW8	CSN7A_HUMAN	COPS7A	COP9 signalosome complex subunit 7a	521184		331988	241054	347250	493835	176064		270792	398549	273448	239609			371006	379837	410865	325835	61509.8	227705		343587	284720	250998	293548	343188	563527	263984	620611	169522	641600	693612	173119	357314		694450	225530		249403		519578	722097	644994	476077	346463
P24557	P24557	THAS_HUMAN	TBXAS1	Thromboxane-A synthase	793189	1318500	595017	1042780	1039370	514957	1073920	669936	1910860	1167560	1488150	2221940	923232	1230690	1209290	880405	833249	1104980	4267500	2985120	2249030	2372100	1888420	1267630	1170190	870969	343407	513297	734644	938694	598339	473202	1154730	1404890	2207560	331576	1381720	1719000	1276680	1751160	480592	561389	831022	817605
Q969G5	Q969G5	CAVN3_HUMAN	CAVIN3	Caveolae-associated protein 3	6341450	2128460	3697380	5049910	7326030	11056300	3908780	3461220	2271660	3064170	4650490	3312240	1758120	2497400	9009130	8319690	6837260	3075360	1074090	4214200	2546540	2915400	3154790	8485220	6843680	3142780	7375570	3756780	11234400	2520530	11145900	14737200	4841010	3815730	4587690	13264300	3259230	2883760	6341480	1713810	13504200	9706160	10066800	8827790	12922400
P01920	P01920	DQB1_HUMAN	HLA-DQB1	HLA class II histocompatibility antigen, DQ beta 1 chain	1527720	1629510	1315290	650250	760479		1730180		1886340	140872	1877970	1011400	2674310		1633510		186682		427312	410036		213954				141856		558192	1141940	1238510					665360		97368.4
Q16698	Q16698	DECR_HUMAN	DECR1	2,4-dienoyl-CoA reductase [(3E)-enoyl-CoA-producing], mitochondrial	3537080	3567330	8615950	3161390	3402320	3844670	3651700	3395890	5995310	4430710	5018380	5371710	4760000	4091510	3965370	3469020	3107660	3780550	8108890	5280090	5155150	3636170	4840050	3768880	4123480	3167750	2385320	3761640	3424940	2977120	2949330	3248490	3115030	3903930	3575680	2590430	3975210	4456850	3776080	3797390	3377940	2877950	3497330	3541400	2182470
P13796;Q14651	P13796;Q14651	PLSI_HUMAN;PLSL_HUMAN	LCP1;PLS1	Plastin-2									2986940		2151600	2157100			536792	403753			4547350	2460270		1107960									335832						1084470							593950
Q08945	Q08945	SSRP1_HUMAN	SSRP1	FACT complex subunit SSRP1															216627	191662						28369.6					289659		334390			535568				350792					612540	228137
P16989;P67809	Q9Y2T7;P67809;P16989	YBOX1_HUMAN;YBOX3_HUMAN	YBX1;YBX3	Y-box-binding protein 3	589782	174440	171054	222197	336782	1055620	256841	130989	660082	404812	391075	670567	141590	537572	1124610	1219070	672887	633478	844863	424076	272837	940336	712273	776430	1100360	266026	371221	276888	1078320	181010	945864	994545	372842	550836	1232660	1176960	595221	347299	800502		2453580	1501700	1213440	950578	772483
O43865;Q96HN2	O43865;Q96HN2	SAHH2_HUMAN;SAHH3_HUMAN	AHCYL1;AHCYL2	S-adenosylhomocysteine hydrolase-like protein 1	1334110			830709	408677	1225080	739249				318987	339316			706908	806987	287703			208690		321666	309149	406472	535197	596517	1725740	114200	2211990		2051520	2165650		827124		2141450	176850		780608		2469380	1562750	1173360	770570	888960
P41222	P41222	PTGDS_HUMAN	PTGDS	Prostaglandin-H2 D-isomerase	5321290	10284000	10333000	9681380	5491790	5983620	21956300	16894100	6242750	10964400	16715400	16597100	21133900	8931730	4264590	3916730	13943200	8160140	3455640	14521900	25656200	3469370	7480900	5670280	4201750	7623760	7532070	9485680	5964940	10768500	9145460	11540600	4969430	8564280	7587050	6734130	10499700	9712370	4101040	5336600	2036240	4334280	4585770	4940540	2794850
Q6UXN9	Q6UXN9	WDR82_HUMAN	WDR82	WD repeat-containing protein 82	415627	200225	336512	391638	396564	424153	340519	326964	293375	309932	335284	304270			353290	289801			129726			288799		302040	308487	354420	429176	373294	527799	260113	449706	522044	378994	295439		400462	228897		362627		528047	374818	228630	336950	302874
O14787;Q92973	O14787;Q92973	TNPO1_HUMAN;TNPO2_HUMAN	TNPO1;TNPO2	Transportin-2	586064				266384	649687									639319	788761				163931		314695	198574	402405	274721		521537		1087020		717982	433578		358187		451379			459261		1352060	772137	459749	546508	759597
O15344	O15344	TRI18_HUMAN	MID1	E3 ubiquitin-protein ligase Midline-1	540083	260378	418194	568173	381335	426425	452361	178731	222036	374441	198124	253998		280397	414446	278096	192428	203756		455476	547155	384230	263036	495892	577306	472838	805798	226040	937454	341796	801234	597918	344038	681685	172964	393765	207558	181056	357072		798695	434219	466789	594300	1231510
P39060	P39060	COIA1_HUMAN	COL18A1	Collagen alpha-1(XVIII) chain	9390080	35008700	17663200	12025900	36074000	15307200	20507800	28011600	17965300	15818000	11863500	14798300	30762900	19367200	16341400	15722400	28995300	22880200	17701400	34705800	43655300	14024300	9410290	27941100	20091200	22813500	21297300	29293200	14338300	36328900	10833900	19174800	33428800	14527500	33875900	22611100	18027700	35215600	14525000	54547400	15514100	11712400	15002800	17047300	15982700
Q8WUM4	Q8WUM4	PDC6I_HUMAN	PDCD6IP	Programmed cell death 6-interacting protein	9110420	2686020	4866320	5216270	4838400	7909760	5323540	2595700	1693130	1897810	3021900	2572390	1515040	4326380	6037670	5388450	4133720	2402360	2246720	2342800	2044940	4118360	2868240	5172960	2921920	7602520	6833060	3399300	7618180	3253390	8761040	5008230	3638430	6081930	4257230	6535980	2746740	1552070	5500670	1870060	7223310	6683440	5128750	6028820	5857910
P01911;P04440	P01911;P04440	DPB1_HUMAN;DRB1_HUMAN	HLA-DPB1;HLA-DRB1	HLA class II histocompatibility antigen, DRB1 beta chain	12286700	11102700	4913230	5029190	5768860	4664000	9499450	5582970	8582330	6945670	4406610	17818700	36591000	17545900	5557600	1977650	8594300	11359000	14553100	17204700	19697200	11752600	11249700	7323180	2743310	5300430	1477900	9592820	5979430	2887900	7652000	3995540	6814790	3927360	11307800	3489240	12583500	11794700	14616300	8335310	2397180	2339980	6804570	4708490	3773660
Q9NZ43	Q9NZ43	USE1_HUMAN	USE1	Vesicle transport protein USE1	112836		111534	127153	146589	191852				166668	240515	267843			129689	54057.2			146455	136059		193745	92836.6	181921	164195	136547	179279		256359		260601	236749	117869	181627	197598	141048	190070	199396	193741		265651	194828	168895	201495	124184
CON_Q9Z2K1	CON_Q9Z2K1	K1C16_MOUSE	Krt16	Keratin, type I cytoskeletal 16	156140				424331							423095					402987				404174									674696					602905	408057	480723						442831
O00193	O00193	SMAP_HUMAN	SMAP	Small acidic protein	169072				248929										258650	328512			131975			161151			251543		414258		771689		288058	738907		151866		518542			272806		889393	249807	342963	231456	290419
P0C870	P0C870	JMJD7_HUMAN	JMJD7	Bifunctional peptidase and (3S)-lysyl hydroxylase JMJD7		97764.5	196037	95932.4	85582.1	47913.6	33899.8	97788.5	151792		205922				157724			91378.2					144814			253277		200699	146929	178635	133378	181947		220487	483922	111103		58966.8	61526.6		127859
Q9Y3E1	Q9Y3E1	HDGR3_HUMAN	HDGFL3	Hepatoma-derived growth factor-related protein 3	1623160			1294340		1528480								711015	1974320	1417960	671433		598656			1393240	797066	999925		1126260	2439910		3681950		1893140	4199870	499530	1490990	1267610	3249720	1156840		1681560		4256140	1461400	1686330	1246290	1423750
Q9BWJ5	Q9BWJ5	SF3B5_HUMAN	SF3B5	Splicing factor 3B subunit 5	598094	307785	472594	528300	699143	1244930	510557	354052	469136	381216	514533	480505		471005	796475	793000	561692	429377	548405	444127		611377	451143	604087	673210	281428	1013670	558926	1138900	327286	1028570	1138860	493924	479626	473684	912515	342179	400098	1062850		1113900	981973	973295	776768	696842
Q16864	Q16864	VATF_HUMAN	ATP6V1F	V-type proton ATPase subunit F	570102	396176	331434	282154	335417	412027	403036	234178	1224490	362801	1174700	376813	296389	972838	501090	754823	706618	1017270	1872640	1168930		1088240	652844	244768	305601	1109970	176631	490827	367669	302943	268127	313503	143491	370911	557870	148425	595409	711996	321957	305929	487986	318292	260584	720475	277825
Q63HR2	Q63HR2	TNS2_HUMAN	TNS2	Tensin-2	101660		552535	575016	1907240	885721	301888		271946	613642	539955	729854		67835.5	986761	748106	615650	392415	75509.6	1032230	304296	382352	83490.6	738388	1092160	59083.1	540489	506446	1330110	451080	958846	1718110	623038	301555	357565	1358490	714521	414342	564230		1289820	980689	1436510	913572	962997
O14531	O14531	DPYL4_HUMAN	DPYSL4	Dihydropyrimidinase-related protein 4	2647010	1285430	1792350	1686720	7458530	1665140	1795420	1253750	1514520	1642550	1647280	1282130	1120660	1657650	1547890	1761710	1353470	1904810	967571	1030480	1027920	1601370	1483760	3150030	2150330	1960570	1946920	7868210	2007210	1821300	2827530	1521380	1585070	10817400	829042	1758630	1384240	1276470	1711540		2690290	2222400	1877670	1738420	1374050
P08174	P08174	DAF_HUMAN	CD55	Complement decay-accelerating factor	17716800	5268290	5560570	8203430	4975810	4038990	12649000	13481200	8169840	5088820	5365400	8369220	10090700	13104800	8620910	6319740	15416000	12124800	5865190	3267610	12344700	4708090	9474770	8045230	6045760	6455160	7233210	6790650	10641600	28321600	16608700	2879770	7874770	19735900	22073200	6609220	19105500	9699170	7497050	8484860	6162160	19573800	4809020	8907510	5075380
Q96CC6	Q96CC6	RHDF1_HUMAN	RHBDF1	Inactive rhomboid protein 1	403895				45210.8	329379									359068	342444	53013.6							300933	259708				496644		454266	358152			350032	502432	282550				484638	542111	379807	362879	445034
Q86UX2	Q86UX2	ITIH5_HUMAN	ITIH5	Inter-alpha-trypsin inhibitor heavy chain H5	608625	158512		547032		2212830	1975580	1161940		218156		316490	494318	130585	289483	890423	157903	701953		967034	2421960	826314	83368.2	1255760	213971	640082	851106	1201190	1616040	1412360	1007250	142627	1098540	1047970	383911	1192850	323068	205468	571204	1770370	1203360	1426010	837344	996006	3094720
Q9H1J7	Q9H1J7;P41221	WNT5B_HUMAN	WNT5B	Protein Wnt-5b				174834			492933	691078	647592	369785	294384	322570	812691	602503	260369	606714	245164	300291	392993		1156530	158341	507769			164702	201702	276506	347386	687190	127614		357174	400836		267868	421385	404249	326972	370984		295254	185975		427347
Q9BSJ8	Q9BSJ8	ESYT1_HUMAN	ESYT1	Extended synaptotagmin-1	3724320	1017690	1580430	1849770	1785990	3272930	1741240	1006950	1170520	1213060	1878260	1366930	733948	1105550	2873450	2436620	2034550	1682180	1147980	1493280	1371520	2254940	1529500	2740170	2109200	1133910	3790660	1356990	3873750	1037030	3962750	3485380	1621140	1738220	2193370	3371480	1091750	1245410	2803830	953466	4414760	3899490	3925440	3475230	4639340
P24593	P24593	IBP5_HUMAN	IGFBP5	Insulin-like growth factor-binding protein 5	2257270	4408740	1852990	1992870	1895180	2169910	3218090	2966990	4575420	3089450	871189	1525110	4745790	6148740	1828640	2165250	3474370	2141220	5103440	3011590	4478000	1314740	2383940	2166540	2052690	3267830	2922890	1881290	2794370	5467750	1722820	3411360	4060900	3517970	2178760	2246220	2988630	7203600	1745050	7287830	1523740	3063190	2232290	1628770	2926410
Q4VC31	Q4VC31	MIX23_HUMAN	MIX23	Protein MIX23	580474	432352	611194	353993	406795	395209	452094		760701	593766	466636	526382	474149	747468	544561	333567	368470	434151	1015670	583128	542019	596558	407201	348202	500058	494478	259722	467694	364310	390834	399654	299823	275846	461660		232397	536946	466733	285372		356382	375380	401471	449422	260390
Q9HDC9	Q9HDC9	APMAP_HUMAN	APMAP	Adipocyte plasma membrane-associated protein	5417090	6846710	5388950	5308810	4446450	5253970	9111820	6244640	6118580	6432010	5205100	7748660	6077160	8426750	6540330	5938490	6215660	7256010	9698170	9393830	14838100	7755440	8950030	6038990	6576840	5642940	3227210	5329060	4013310	6387560	6222060	4045520	5241070	6835090	7284180	4137480	6065450	7627370	5735430	10245300	3786130	4616110	5173940	5866390	4885700
O75351;Q9UN37	Q9UN37;O75351	VPS4A_HUMAN;VPS4B_HUMAN	VPS4A;VPS4B	Vacuolar protein sorting-associated protein 4B	3521070		896127	1684290	1643630	3434150						1605130	1003550	1369610	2545630	2408820	3573670		2413130			1141300	1486650	1860830	1326680	1971530	3607050		3323890		4297180	2172650		1808460	1519900	3956170	1400640	1094010	2629910		3528750	3637440	3091320	2493800	2727490
Q13596	Q13596	SNX1_HUMAN	SNX1	Sorting nexin-1	2725450	444020	499664	861298	606493	2633930	606654	196020	478356	455519	679594	593923		689708	1316260	1466270	818963	556755	516915	574725		784453	656984	1200490	908502	1365730	2242880	560433	2813960	357476	2702380	2574080	529205	1121480	816671	2264260	393308	324273	1491560	301057	2347920	2164800	2156020	1470610	1954870
Q9H993	Q9H993	ARMT1_HUMAN	ARMT1	Damage-control phosphatase ARMT1	150213		328619	328865	330918	156553	292122		428722	338369	337947	311014	281912		233790	293135	266112	293912	527400	376047		405028	317301	150246	238696	291120		269208	46937.5	308391	238688	193392	91380.3	281404	640697	215669	403300	263899	203944	198588	138328	215394	190686	202257
P35269	P35269	T2FA_HUMAN	GTF2F1	General transcription factor IIF subunit 1						73750									16538.8	79062.3													225646			117365				93090.6					331543		128747	73448.2
P20290	Q96K17;P20290	BTF3_HUMAN	BTF3	Transcription factor BTF3	422296			220114	207179	484132	224508		216667			184686			218778	361652	218879					346350	224316	217451	300970	340430	1064850		560918		436576	817693		267333		533791			355136		608919	362055	317014	136028	85324.9
Q8N5I2	Q8N5I2	ARRD1_HUMAN	ARRDC1	Arrestin domain-containing protein 1	255745		76274.6	159490	53970.9	25446.9	257833	232198			123417	398589	544138	89123.8	296470	79217.9	487513	86691	254290	112715		189398	217279	220104	112014			237944	295542	253470	275502		57263.3	229328	599149	234515	337768	169242	95442.3		150857	505666	154797	285166	168346
Q76LX8	Q76LX8	ATS13_HUMAN	ADAMTS13	A disintegrin and metalloproteinase with thrombospondin motifs 13							208115		117001										180234			15327.6				159588	215041			140791			414735						193150	603369			187829	106604	278852
Q08830	Q08830	FGL1_HUMAN	FGL1	Fibrinogen-like protein 1		401717				161876									114970			236868						283465	386288	434476	462134	666021	421463				2606060			234283		846047	569047			202728	973752	186600	2808480
Q96M96	Q96M96	FGD4_HUMAN	FGD4	FYVE, RhoGEF and PH domain-containing protein 4					102046										88272							74679.2																			112464
P17936	P17936	IBP3_HUMAN	IGFBP3	Insulin-like growth factor-binding protein 3	4624540	14585000	3317280	3648370	4652440	4483500	7740220	9315150	5757800	3555310	1821200	3030490	10284800	4028620	1810460	4356170	4479000	4977250	4112550	2280140	8385110	3433110	4898070	4719450	4197630	8496320	12212200	6494560	3895770	7175070	5869010	3531730	7624230	3708740	2978690	3816270	2182330	4948840	4261500	9472780	3837700	5623990	6882000	3482790	5719580
Q9H159	Q9H159	CAD19_HUMAN	CDH19	Cadherin-19	1004530	429109	532277	776365	427128	1772490	752824		208009	801563	678536	568114		486710	938959	905171	765681	593113		324938	416360	1257100	655669	1486820	1461220	938451	1306530	949101	2000800		983831	1790580	314014	1242920		857681	224092	289603	1081020		1076980	1376000	1568430	1554320	1853780
Q9NRG1	Q9NRG1	PRDC1_HUMAN	PRTFDC1	Phosphoribosyltransferase domain-containing protein 1	588782		371851	226798	461499	362438	262245		75046.4	452608	233932	244976	95140.5	111215	158143	299951	89077.4	23525				32190.2		253507	219961	711030	222521	558331	637100	261110	80903.9	528703	372912	273249	197171	374294	271671	177758	100508		589642	292186	264280	471928	497391
Q9HCD5	Q9HCD5	NCOA5_HUMAN	NCOA5	Nuclear receptor coactivator 5	66905.1					38906.6									52255.9							162628							380173		132662	190118				212407					472351	119426	79201.4
Q9GZT3	Q9GZT3	SLIRP_HUMAN	SLIRP	SRA stem-loop-interacting RNA-binding protein, mitochondrial	487396					163420								151047	509265	806703				117493		64261.6							327809		201564	370612				273679			264076		728775	648548	754783	733599
P12235	P12235	ADT1_HUMAN	SLC25A4	ADP/ATP translocase 1	1780330		11020300	1344900	2506620	1897380	932028	165043	552941	777861	1268310	871332	189671	834829	1911880	3019400	1755180	1586080	304843	1181940	614592	900151	577712	2749350	1956480	2063290	1482270	1346520	2495310	1100490	1537830	2356570	1049730	1757440	1097330	2784170	1410770	818541	1880490	1200370	3154780	2137290	2329910	1853040	2114900
Q7Z5R6	Q7Z5R6	AB1IP_HUMAN	APBB1IP	Amyloid beta A4 precursor protein-binding family B member 1-interacting protein	492368	121060	432482	463780	245750	284627	422541		666974	226107	643134	522548			378921	181017	200150	207749	1099830	671658		656689	743168	192741	303238	145572	70996.7	317662	227990	151946	714936	187221	243712	206430	801415		626528		267569	173821	111601	149105	100755	317327
P52790	P52790	HXK3_HUMAN	HK3	Hexokinase-3	795081	617564	239985	262064	417897	244159	513294	294672	1874580	1387080	834166	1328080	694968	883805	208263	371293	667483	1014500	5639540	963261	921401	1549640	887852		159662	224023		446923	147069	572919	281777		476539	790603	309975		982324	775987	995591	1689340	81299.9	88562.8	130193	735199
P62070	P62070	RRAS2_HUMAN	RRAS2	Ras-related protein R-Ras2	672012	469007	806336	624399	779306	475223	496209	556807	371339	523364	662592	549265	596806	573736	574999	678743	566924	634483	403473	595787	428267	506882	463711	691914	800434	1034440	624119	710492	621982	716225	693172	831314	776465	630693	941741	766164	713347	697301	559468	548000	609653	622524	677444	567816	624910
CON_P35908;P35908	P35908;CON_P35908	K22E_HUMAN	KRT2	Keratin, type II cytoskeletal 2 epidermal	13166900	12671400	23233500	1435160	2848920	7822240	11629100	30733300	6153270	9521290	8063290	11441700	17371800	12801700	2318180	4332480	83389100	3400300	8267390	11247700	5716420	1259430	9163740	12359100	5939940	12747700	10744500	2810550	7439040	2253550	4351380	12665400	11337400	2121150	4365800	7188250	10923100	2564120	1265410	9415720	2896160	4937830	12257800	243652	1969890
Q9H3U1	Q9H3U1	UN45A_HUMAN	UNC45A	Protein unc-45 homolog A	504680		132112	176880	346665	742122									382580	486933	383988					238521		341527	194137	254459	537789		652065		761230	753464	149238	274303		706784			508997		744862	600082	566501	579610	495076
P08842	P08842	STS_HUMAN	STS	Steryl-sulfatase	238089			481598								517162			433466					834995		349678	387175	519193		739909		608096	509240	641023	474503			490895			580625	525933	560043		464135	455165	458199	400990	513285
Q8TAD7	Q8TAD7	OCC1_HUMAN	OCC1	Overexpressed in colon carcinoma 1 protein					735563				264149	182517		244499	122825				245631		139358		337806	86498.6			313724			270179		389488					536307		167426	693712			265635
Q8WVC6	Q8WVC6	DCAKD_HUMAN	DCAKD	Dephospho-CoA kinase domain-containing protein	949900		248304	262866	344314	643752						48694.6		211407	62745.2	896677	356431		150450			368015		599127	490357	529501	438948	208736	623743		714721	587328		381545		603948	228151	142021	745076		726210	523565	602012	650636	766850
Q68D91	Q68D91	MBLC2_HUMAN	MBLAC2	Metallo-beta-lactamase domain-containing protein 2	55280.3				74203.7				34966.9						83326.5	34354	108663		47314.8			34814.6		127731		145848			105598								82673.9	88397.1			76755	94099.1		45183.9
P06280	P06280	AGAL_HUMAN	GLA	Alpha-galactosidase A	595271		324837	190046	302086	686633	254790	269516	777336	260037	428388	721554	640714	727785	414069	394786	299603	552205	1236210	320719	912221	563592	539009	147613	462297	266846	94364	386303	248200	333219	274987	79568.3	228981	390279	745930	242379	727400	514161	512260	366416	372208	290281	172192	160834
Q13042	Q13042	CDC16_HUMAN	CDC16	Cell division cycle protein 16 homolog															123210	115886								94163.6					195842			252623				133554					280240	206626		122926	219164
Q4G176	Q4G176	ACSF3_HUMAN	ACSF3	Malonate--CoA ligase ACSF3, mitochondrial			180823	103700	160416	171959					186651	219501			189373	67215.1			391433	228526	100060	189808		119884	167177	106312		86343.6			80313.9	87565.5		145068	214047		213208	93348.9	150345		122123	139084		98539.6
P08571	P08571	CD14_HUMAN	CD14	Monocyte differentiation antigen CD14	9603230	16512500	9593420	11439700	8411910	7233490	10799900	12798600	13856000	11140100	10133500	12842500	18578200	18121100	7052700	6058720	9244200	19742600	19473200	18290500	20933400	9839430	14217200	7196310	7106970	10971000	11830400	11194600	5609610	11397900	9885510	6323430	9123610	13996600	5223310	5723010	11702000	14690200	11823200	24698300	3972960	5409130	7344100	7468850	3473220
Q12800	Q12800	TFCP2_HUMAN	TFCP2	Alpha-globin transcription factor CP2	199370		303494	173452	241489	341572				227848	268233	339864		59814.7	220893	176607			282372	215403		308744	292247			281424		366336	187729	393463	334130	222011		246494	333188	250996	239713				373882	305488	234289	301666	323514
P50570	P50570	DYN2_HUMAN	DNM2	Dynamin-2	2080940		429994	731120	943814	2093630	894205	599725	902679	1132710	882728	590429	539896	623971	1199240	1355330	979699	662418	837546	683858	509422	669676	506700	823573	748044	633194	1648360	525203	1633080	560506	1810840	1778010	731925	875177	789519	1754200	556740	655583	1452380	811383	1765690	1678720	1595040	1090880	1336200
P07203	P07203	GPX1_HUMAN	GPX1	Glutathione peroxidase 1	9779700	9400430	8483990	6853280	7346480	7022260	8392800	6436760	11149000	11092700	11176400	11063800	8003910	10149200	6847840	5412000	8335070	8838570	14679800	10104500	6430460	10628000	8370410	6549340	7499750	8999190	6522900	6647070	5886390	6948120	7111740	5003600	6970830	6832200	13237400	5933250	10094800	7225570	6312550	9942460	6058120	5017210	6612870	7827470	3690570
Q8WVM7	Q8WVM7	STAG1_HUMAN	STAG1	Cohesin subunit SA-1						63921.6									58531.2														193466			146370				140089					226524	69730.4	268521	90245	153607
P52566	P52566	GDIR2_HUMAN	ARHGDIB	Rho GDP-dissociation inhibitor 2	17442800	16122700	15217800	13149500	15738600	11266500	15716800	18254400	21943600	15725300	16655200	23873800	22322600	17619500	13755300	13614800	17913800	13587700	22976800	19259100	9429920	17547400	17949800	11941800	13695100	14996100	8479340	14086200	9679060	19220400	13340900	11727600	15716200	13083600	16604400	10984300	17409300	15225100	13548800	22588200	10381200	9480250	8858940	13358700	7088200
Q9BXP5	Q9BXP5	SRRT_HUMAN	SRRT	Serrate RNA effector molecule homolog	286045					555561									200314	317295											929808		1461630		552519	851349		363475		944736			485514		1516480	383639	607974	308913	365622
O75122;Q7Z460	Q7Z460;O75122	CLAP1_HUMAN;CLAP2_HUMAN	CLASP1;CLASP2	CLIP-associating protein 2	162851		123729	150398	210302	337149									250574	296566	247817		190275	189481		333073	270746	246803	238312		480742		459471		326412	288807		34855.6		475194			296390		632662	269492	316222	326191	452058
Q9UJC5	Q9UJC5	SH3L2_HUMAN	SH3BGRL2	SH3 domain-binding glutamic acid-rich-like protein 2			243176			136743			148527	375489	205684						321107			203272	204973	234302	209415	238085	202339				241517			262458		219081							182630		186930	188373	360374
P17252	P17252	KPCA_HUMAN	PRKCA	Protein kinase C alpha type	618246			80298.9	73305.9	249039	203416				93974.9	134895			455643	408053	644609	65717.8					105105	464578		79273.9	614279		879708		850281	500172			130020	524204	114663		178588		548614	1069850	620092	158658	648430
Q9Y6G9	Q9Y6G9	DC1L1_HUMAN	DYNC1LI1	Cytoplasmic dynein 1 light intermediate chain 1	1828910	308854	507603	686296	808805	1831000	471631			260385	432878	358608		337222	1023330	1707390	682111	359873	228779	429896		731512	854127	1862810	1242740	516780	1197780	515014	1404370		2221910	999916	540484	628167	205980	1147360	133950		1474470		2178130	1819360	1260840	1679410	2036560
Q9H9T3	Q9H9T3	ELP3_HUMAN	ELP3	Elongator complex protein 3					182085	211318	46769.5		87013.6	199877	253527				70811	82748.6			203528	114298		165322	105588				168347		178883		166270	181600		103081			123632		143429		330736	187954	340261	243967	278871
Q8N257;Q99877	Q5QNW6;Q99879;Q99877;Q99880;P62807;P33778;Q16778;O60814;P06899;Q93079;P58876;P57053;Q96A08;P23527;Q8N257	H2B1N_HUMAN;H2B3B_HUMAN	H2BC15;H2BU1	Histone H2B type 3-B	20101600	10463400	13093000	14298000	30358700	41145600	11096000	8565630	16248800	15504900	19231100	11738000	8952250	15202400	35991200	23679300	27537900	16842900	19768600	15201000	8655160	14296900	15863600	25413600	13139600	10246700	37345700	14820800	58284000	7869370	39082000	41816300	19152600	17222500	6388950	54340100	13902500	12254100	30848700	10409100	79093300	33521500	52336000	30757400	32362900
Q66K14	Q66K14	TBC9B_HUMAN	TBC1D9B	TBC1 domain family member 9B	932683			607548	605466	829377	589160				574332	478983		156196	732287	693426	511183	377658	465441	473638		531975	319250	371186	453501	566136	759107		816921		992624	623966	302649	664485	290912	878567	421366		762871		782147	847343	755002	862136	922514
O00423;O95834	Q6ZMW3;Q05BV3;O00423;O95834	EMAL1_HUMAN;EMAL2_HUMAN	EML1;EML2	Echinoderm microtubule-associated protein-like 1	1045210		717840	739878	731243	774477	641313			407132		655530		446976	506753	622097	469827	557888	306238	470500		609306	398900	716294	469050	745277	669948	630794	907215		1095000		524921	811375	910229	891659	454549	576023	539524		810145	918984	929124	841432	716617
P55010	P55010	IF5_HUMAN	EIF5	Eukaryotic translation initiation factor 5	1465120		36937.3	603785	286999	1713270	569810	280275		395136	239303	355889		388799	526909	528579	517885	336973	944209	433591		523367	576982	743660	764598	835837	1710760	624643	2214060		1948570	1698030	312764	785021	221600	1736830	232707		488452	281091	2610550	1656380	1451350	1111340	1802200
Q14118	Q14118	DAG1_HUMAN	DAG1	Dystroglycan	1207970	1088760	1590410	696190	1788430	1090510	951987	1491300	1046040	1983010	921560	1232230	974568	1150850	1361630	1191200	1374830	834966	620777	1161980	1254660	1265700	1356220	2030480	2062930	1793270	921876	1492310	1265390	1323450	973114	1231930	1349110	1297020	1187840	1344830	1531370	1693880	859111		1762830	1630710	1023200	1159510	1124170
Q15124	Q15124	PGM5_HUMAN	PGM5	Phosphoglucomutase-like protein 5	3023930	2727620	7587680	5135020	2015010	3223900	3462490	4515880	3204180	3418830	5214850	3249320	3194660	2156830	4116220	2273090	4041210	3629310	2565500	6867630	2387890	2999850	2578780	4242290	4257360	5376450	3337400	5050200	3740490	5210140	2875340	5587670	3020940	3776600	9830950	5221910	3791430	4290830	2732130	2586090	4199480	2987600	3276470	3673220	4803210
Q9BRX2	Q9BRX2	PELO_HUMAN	PELO	Protein pelota homolog	142190			70928.3	27179.2	158977					72317.1				100600	145537						116739	39177.6		103270		371941		385222		315766	462395		79956.4		320690	30844.2		105787		480393	61638.3	124536	160645	171201
Q9H1E5	Q9H1E5	TMX4_HUMAN	TMX4	Thioredoxin-related transmembrane protein 4	3974600			1061150	941863	2421750	768641				722095	855688		390045	1783920	2113880	1054680	629872		777229		978525	475828	2498470	1602740	1243790	2357540	194361	2486050		2600100	3001830	452059	1359800		3089490			2173600		2983550	2710600	2998840	2340490	2628230
Q92552	Q92552	RT27_HUMAN	MRPS27	28S ribosomal protein S27, mitochondrial	129209					177762									99512.7	101444								81852.9					101598					88086.8		51535.8					79022.9	63220.5	27762.1	50123.5	65084.7
Q9H2A7	Q9H2A7	CXL16_HUMAN	CXCL16	C-X-C motif chemokine 16	769076	1608270	585998	842129			2372250	1243700	1340200	1078350	963060	1568230	2238760	79214.4	901748	391245	1913330		3425750	4079050	2366650	575751	1152260			1036430		911887	981500	111816	160139			1977790		118758	867625				188137	686424	252839	146547
P08709	P08709	FA7_HUMAN	F7	Coagulation factor VII	1393220	7093260	1587440	1359580	1447090	685926	3510880	3104760	4182260	3587820	731961	1792930	2628550	4392440	1404870	1473360	2030520	3475820	1156740	1722450	4830350	1136690	4855850	371603	1497520	665819	1406860	1155470	703939	2594550	950936	747309	2185500	5931530	1669760	814723	1309760	3190870	1310710	4678420	278869	516771	733614	810042	675210
Q9ULP9	Q9ULP9	TBC24_HUMAN	TBC1D24	TBC1 domain family member 24	501266		199523	99380.9	274709	454309		26401.4			239812				318466	422818	214743	59575.4				217278		309474	189221	501594	483438		435014	108432	412357	433492		277311		357772			243842		563045	271179	470399	297039	283699
Q7Z7K6	Q7Z7K6	CENPV_HUMAN	CENPV	Centromere protein V	732782			165772											918856	1541350						403186		1377590					990509		704250	2610270		918393		4568340					697190	1228620	1193730	1200610	1915370
P14406	P14406	CX7A2_HUMAN	COX7A2	Cytochrome c oxidase subunit 7A2, mitochondrial	3399640	4053190	4950070	2125930	2713780	2689190	3216660	2654970	4212390	3578280	2908370	3843880	3865190	2912650	2851610	2502230	2575090	2571500	6338140	5533770	4026110	3970450	3366840	2736490	2403540	2579670	1587610	3702770	2174340	2915800	2506790	1736290	2839590	3097310	4607580	1604240	3593220	3054940	2457960	3051710	1627350	2467680	2027180	2401330	1870480
P0DP23;P0DP24;P0DP25	P0DP25;P0DP24;P0DP23	CALM1_HUMAN;CALM2_HUMAN;CALM3_HUMAN	CALM1;CALM2;CALM3	Calmodulin-1	39093100	31870900	22574800	26039800	26121700	52279800	23671100	32129000	19008400	22430800	16373300	26706500	24690900	21114000	21145200	32872000	17012600	10585500	14846300	29962900	19548300	30380500	21529300	24963400	14385500	41226700	73764900	30357300	6115850	22660500	66516100	74701200	24756100	25391400	30989300	61505100	14772500	17218700	22076100	20806600	80498100	54843000	40526300	23354700	29149600
P24821	P24821	TENA_HUMAN	TNC	Tenascin	46908700	45585400	45641100	38848000	18292800	15298700	53981600	110705000	56169900	42078900	33961800	33773100	64800900	66862200	48928300	54036000	59157700	108587000	49729100	37043000	78803800	31491600	84542600	43135400	17055900	27941600	43919500	35016200	11827700	33248900	37014200	8411790	31957200	30444300	86419200	28769000	57840900	60824000	32096000	41767100	28892700	45523100	19484400	40396300	45959700
CON_P05784;CON_P08727;P05783;P08727	P05783;P08727;CON_P19001;CON_P05784;CON_P08727	K1C18_HUMAN;K1C18_MOUSE;K1C19_HUMAN	KRT18;KRT19;Krt18	Keratin, type I cytoskeletal 18			1165930		1072830			430175		433733	675026	691762		302728	507427		521090	746569		599918	2186430				450241			957819		940458		2653860	564415				378455	1081120		1277420
P61201	P61201	CSN2_HUMAN	COPS2	COP9 signalosome complex subunit 2	689499		229400	414931	458892	809295	604644				191218	286571			415005	536185	559156					423343	308685	341161	375083	432571	1077920	283115	1045320		1142410	1067320	320802	517808		873711		132592	456795		973650	837205	828132	475006	537652
Q10472	Q10472	GALT1_HUMAN	GALNT1	Polypeptide N-acetylgalactosaminyltransferase 1	325123	414267	371459	348212	299376	388410	467677	232507	1028470	617481	661658	553468	699054	608036	379308	310118	387840	688168	2231770	344160	1290850	857790	689218	359858	359586	196375	254776	495307	289538	657017	343963	97506.4	387287	488292	712372	235514	540123	717602	311299	283128	364327	417755	342488	467707	323811
Q9C040	Q9C040	TRIM2_HUMAN	TRIM2	Tripartite motif-containing protein 2	472707			316979		440371					331178	208481			212127	287629	249497					366150		271210	107985				462874		493025	420017		469229		360481	180665		254698		477326	318220	382561	395687	264698
Q99973	Q99973	TEP1_HUMAN	TEP1	Telomerase protein component 1	111934				102700		133296					105023			130571			140461	124272	111774	124023	169144			129066				136902		181808			124978							194637	172231	129888	146670
Q86YP4	Q86YP4	P66A_HUMAN	GATAD2A	Transcriptional repressor p66-alpha						114111									79733.5	114326						56266.3					151647		198450		140349					147310					224881	125171	110345	93650.4	125823
Q9NZZ3	Q9NZZ3	CHMP5_HUMAN	CHMP5	Charged multivesicular body protein 5	2104510				452450	514862										884216										734480	1671120		1788310		2136930	1972910				1927130			939012		1871490	1864950	1732360		971451
O15075	O15075	DCLK1_HUMAN	DCLK1	Serine/threonine-protein kinase DCLK1	320895		257642	502676	282945	379640	154921		110712	109607	528198	393399		89851.2	306592	328348	71782.3	138951	158575	221010		403465	248697	304496		185659	624596	77291.9	897747	65761	1048870	695594	211149	403156	269498	794781	437281		601491		1124940	583356	236380	399152	395527
Q15738	Q15738	NSDHL_HUMAN	NSDHL	Sterol-4-alpha-carboxylate 3-dehydrogenase, decarboxylating	1040940		850749		762756	222136			652145		761097	780938			758187	647921	692070		1577730	320894		980407	728896	975239	1062770	1118240	452261	222412	689070	607851	79879.5	659422	367498	532588		168355	640023	396742	729446	717586	754575	755216	771285	768895	444618
O00571	O15523;O00571	DDX3X_HUMAN	DDX3X	ATP-dependent RNA helicase DDX3X	1198120		441479	624891	722554	1588290	39180.7		351668	36476.7	560779	448840		20706.1	885139	1071570	172940		808971	448720	358424	713817	595574	493066	272185	467795	1773760	494045	1812970	260635	834057	1169520	658693	967520	151556	1714790	267140	278066	1084570	66004	2377980	2162960	1743280	1014690	1622350
Q8TDZ2	Q8TDZ2	MICA1_HUMAN	MICAL1	[F-actin]-monooxygenase MICAL1	475061		66601.9	373523	461509	514557	109120		65395.3		285459	342243			463466	367336	62782.6			432110		194654	202054	238505	345848	316395	602247	296422	604492		740516	685597	220093	53875.5	480726	760768	309661		392622		823430	524674	404213	333939	448718
P34741	P34741	SDC2_HUMAN	SDC2	Syndecan-2	1723400	1172680	1062380	1179660	1387140	1377330	1269510	1040740	837605	1242830	898340	1037050	1058850	1109000	1057320	1298520	1078630	1317320	996164	1019520	987734	884539	953422	1144590	1245920	2213210	1219880	1473480	1598620	1529500	1037330	1360880	1424840	1412630	1132100	1203690	1211270	1135410	1269620	800471	1622190	1368240	1186250	1139280	1398930
P04196	P04196	HRG_HUMAN	HRG	Histidine-rich glycoprotein	30308200	85728500	41922900	55320800	37303500	60580400	52174000	83163800	53241200	44124700	36087900	38660500	61440400	63161700	29473200	37187700	38297000	59571300	40604300	69386600	50253200	40145000	56248800	43158400	33376100	73066800	113403000	48598400	26041100	77104000	37526500	52671200	69124200	74071100	36864600	55922700	57015800	64357900	42270300	111006000	33377700	38628800	74615100	31306000	74580700
P36980;Q03591	P36980;Q03591	FHR1_HUMAN;FHR2_HUMAN	CFHR1;CFHR2	Complement factor H-related protein 2	15789600	20678100	9093590	863405	4878750	2003670	8566510	11629900	7497220	6946360	4669880	3426830	5985540	10933200	7853890	9525780	14219400	11191700	5722310	10429300	8041720	7942280	4868330	15979700	4579820	22553900	15976700	13332100	11223000	8147070	7051690	7947310	26970100	11363800	2557190	5870710	3587760	11127000	7574730	19939400	3645990	5076950	13479300	5990710	52177300
O60234;P60983	P60983;O60234	GMFB_HUMAN;GMFG_HUMAN	GMFB;GMFG	Glia maturation factor gamma	3337150	2888440	2234670	2661460	1997420	2265810	2990860	2839740	4442920	3874260	3376400	3990700	3149580	3449820	2560860	1796030	3018500	2936380	5548410	4295880	2425890	4537790	3946160	2323040	2495910	2730410	1628370	2734270	1917080	2227410	2629750	2253150	2516780	3180700	2499810	2041110	3207680	3133470	2967200	3257590	1671070	1871640	2093640	2379790	1343130
Q9H5X1	Q9H5X1	CIA2A_HUMAN	CIAO2A	Cytosolic iron-sulfur assembly component 2A	412224		596395	547638	530664		745137				1056960	746913	672363		412591	286142				585749		511960	600690	287983	416359	537971	345908	532188	433999	382988	497928			569676	650575				447001		316042	347392	133030	271515
O75367;Q9P0M6	Q9P0M6;O75367	H2AW_HUMAN;H2AY_HUMAN	MACROH2A1;MACROH2A2	Core histone macro-H2A.1	402209	167666	718562	362118	773764	1993190	552476	163201	266267	357548	657536	322433		394260	659180	1047360	958198	323022		655021	326785	717758	556576	1094600	710840	103241	1519950	747350	3719680		1767280	3262510	920774	671413		2452970	210810	134820	1245040	157950	2680080	1367810	1422900	968734	1668120
O75106;Q16853	Q16853;O75106	AOC2_HUMAN;AOC3_HUMAN	AOC2;AOC3	Retina-specific copper amine oxidase		133050	351770	349942	310015						462089			174839			638572	132106		719923					285012					845599					866350		621308	1500310		341940	323894
P61812	P61812	TGFB2_HUMAN	TGFB2	Transforming growth factor beta-2 proprotein	131330				127151										36236.7							48700.1		56143.9					83208.4					115809		86247.9					126639	61832.2		119164	186290
Q96EY7	Q96EY7	PTCD3_HUMAN	PTCD3	Pentatricopeptide repeat domain-containing protein 3, mitochondrial	40529.4					18894									46091.7	70669.2						52752.5							104884		75578	124924				63038.2					101587	70502.2		68230.2	72739.6
Q96A33	Q96A33	CCD47_HUMAN	CCDC47	PAT complex subunit CCDC47	920435			173092		1015580									535184	499612						347976		93170			794619		1021390		879573	588391		368846		736837			417015		1143990	937609	693554	594158	672202
Q5T2E6	Q5T2E6	ARMD3_HUMAN	ARMH3	Armadillo-like helical domain-containing protein 3	268466			237466																		164130									289419										57654.1	49417.2	63020.9	110775
Q9NQT8	Q9NQT8	KI13B_HUMAN	KIF13B	Kinesin-like protein KIF13B	814090		239589	526633	503302	1044480	291970				516663	295436			580677	732947	186017	319876		170926		331209		420848	307870	201399	1105620	181016	1032540		1140690	804202	330642	382157	416180	995578	218099		650348		1128100	1038650	965242	663193	805065
Q03591;Q9BXR6	Q03591;Q9BXR6	FHR1_HUMAN;FHR5_HUMAN	CFHR1;CFHR5	Complement factor H-related protein 1	53488100	70823800	30605500	8170560	14486000	30090400	31196500	60087000	28371200	25358700	15356000	15790900	21669700	38939700	28308600	35772800	53279900	40052600	15954600	29862300	44697600	32884300	20458300	51564700	19792500	85752800	46989700	43964100	45987900	24527200	27227700	28934700	101253000	40017800	12940300	18745800	12151300	37265100	40232400	68720600	17544400	23749600	57738600	23511100	179349000
O00159	O00159	MYO1C_HUMAN	MYO1C	Unconventional myosin-Ic	6115670	1888720	2289190	3703170	3837520	7184650	4342200	3701870	1322430	1597540	3032950	2376840	1787890	2184420	6126450	6004570	5035210	2602280	634544	4243750	1988030	3351750	2501200	4448270	4696230	2885430	6454020	2032980	8945140	2270120	9157310	10277300	3423810	2786110	2288700	9038470	2142300	1551050	3909380	1721490	8640580	7696220	6338400	5642840	12989000
Q5VVQ6	Q5VVQ6	OTU1_HUMAN	YOD1	Ubiquitin thioesterase OTU1		230704	107697		103858				273722	240356	144948																					184882
Q8IZH2	Q8IZH2	XRN1_HUMAN	XRN1	5'-3' exoribonuclease 1															226027	219986		205981				277068			268325				303362												261696	287006	281606	252374
P57740	P57740	NU107_HUMAN	NUP107	Nuclear pore complex protein Nup107	178526		120211		351399	436952				289428	323830	170639		106711	405437	451990	267894	272767	353908			316716		291099	361871		101300		488659		435231	502475				420403	166444		347788		644718	577492	487699	422030	425418
O43491;Q9Y2J2	O43491;Q9Y2J2	E41L2_HUMAN;E41L3_HUMAN	EPB41L2;EPB41L3	Band 4.1-like protein 2	415313		268926	262770	376431	372974	130725	88357.9		214135	343518	274239		134535	428750	324484	326460	242132	134855	479371	91597.5	304460	258622	324064	344729	344525	571898	226796	964419		559884	599011	252751	263794		606433	214592	49182	229563		648558	318273	420063	476989	844084
Q9NRR5;Q9UHD9;Q9UMX0	Q9UHD9;Q9NRR5;Q9UMX0	UBQL1_HUMAN;UBQL2_HUMAN;UBQL4_HUMAN	UBQLN1;UBQLN2;UBQLN4	Ubiquilin-4	738199		786864	606952	633071	641672	641095	391760	603694	860810	794476	749606	523270	707661	675525	301293	531712	648454	892479	556842		712533		380491	771091	920588	522521	801235	704404	887289	691053	658311	620247	793711	755710	511808	723254	437321	716848		685923	680094	704014	692784
Q96CW1	Q96CW1	AP2M1_HUMAN	AP2M1	AP-2 complex subunit mu	5615370	794800	2261200	2154850	3947320	4747350	1423490	742021	574331	731259	3552350	1031940	430505	2024590	4694550	3059590	1292480	1203980	363795	1181950	617355	1790790	940765	2051820	1278520	3065400	5926100	2245550	7310840	664491	3770530	6537110	1063320	3147990	2404840	5504590	735777	678257	4264760	732161	5534010	5718620	4447240	3235230	3413850
O60238	O60238	BNI3L_HUMAN	BNIP3L	BCL2/adenovirus E1B 19 kDa protein-interacting protein 3-like																		147347	273192			186466																			286261			326580
Q9Y608	Q9Y608	LRRF2_HUMAN	LRRFIP2	Leucine-rich repeat flightless-interacting protein 2	320466			301397	302633	549726					129115	123028			446546	603730	241635					250353		378206	252917		538333		605211		448605	663511	112038	192583		678805			495025		837946	628317	565102	510510	409128
Q5JSH3	Q5JSH3	WDR44_HUMAN	WDR44	WD repeat-containing protein 44	594962	143988	210457	325656	260032	633474	228410		125115	249469	250894	380342	156888	264139	268111	293080	274062	211520	309275	229642		307775	214491	136652	282831	150660	594012	305601	688782	207957	712893	664113	140059	276840	403966	689170	291120	176050	358048	102064	575812	511451	570181	294860	286497
O75635	O75635	SPB7_HUMAN	SERPINB7	Serpin B7		2613470	711008		900145				1684840		1388020	891837			396282		1228640	8182110	5007430	757074		657815	1110970	4569350		635545	711806	416888		5811540	171171	349774	1700340		426225		2212450	3494930							182619
Q9UBF6	Q9UBF6	RBX2_HUMAN	RNF7	RING-box protein 2					577331										936167	1076060		873870	569509			998746			1131550							1442620									925624	1113560	1174830	1164830
P48509	P48509	CD151_HUMAN	CD151	CD151 antigen	18639700	11653100	12141700	15685200	11401900	8324470	18568600	17410700	12519600	12416200	10122700	13446800	12145900	15434700	14606900	13405600	19927500	18705600	13417800	21681000	23813200	10706600	15278600	18554600	16713400	11934000	11759700	15117200	15193200	24254600	14282100	8081830	14595800	17815500	12300600	13742100	17267400	27735700	10527300	18722000	12028000	20372100	12946700	17321700	10718300
Q96GZ6	Q96GZ6	S41A3_HUMAN	SLC41A3	Solute carrier family 41 member 3	118619			101823			90983		150174	125083	90582.5	169036			111473	114467						200745		110024	89489.2	60099.9			48983.6	223805	44346.7		96320.9	174787	46831.8	72113.8	103231	38361.2				33030.6		92246	132744
O60237	O60237	MYPT2_HUMAN	PPP1R12B	Protein phosphatase 1 regulatory subunit 12B			117067	399296	404096							299116			256850	159017	134134			121706				77928.3	176978				758223			609514	101918			575199	221168		80129		747053
Q9BXB4;Q9BXB5	Q9BXB4;Q9BXB5	OSB10_HUMAN;OSB11_HUMAN	OSBPL10;OSBPL11	Oxysterol-binding protein-related protein 11		47978.2	153401		140685				95953.4		237478																418051		264001			286441
P35579;P35580;P35749;Q7Z406	Q7Z406;P35580;P35579;P35749	MYH10_HUMAN;MYH11_HUMAN;MYH14_HUMAN;MYH9_HUMAN	MYH10;MYH11;MYH14;MYH9	Myosin-9	7163840	2653480	4459860	3176070	6405210	8964240	3823000	3338050	1855800	1635780	2931740	2902100	1793460	3671950	4488100	6780270	7270830	3515340	616361	6012920	2047070	3809740	4418030	5932740	10654700	2441800	10804100	2755050	9487950	1624510	10288200	5852370	2903370	3045060	2622170	13975700	2685640	2578040	6487840	3900850	11470200	10936800	9550780	9512770	11912300
P20042	P20042	IF2B_HUMAN	EIF2S2	Eukaryotic translation initiation factor 2 subunit 2	1579950		266025	566576	360320	1721600	602601	327345	1097110	682764	806459	715293	482781	330773	977474	839083	817817	663928	1421900	669884	788971	1078380	935527	616006	643624	433836	1146050	278820	1295940		2048940	1945270	356154	930154	903165	1599510	702262	556115	1215000		1643890	1197720	914154	661774	777277
O60861	O60861	GAS7_HUMAN	GAS7	Growth arrest-specific protein 7	1089880		370263	334527	207250	1177730	862267			220932	685859	297777		283813	1068190	1173380	601340	217852		97679.8		1136930	576723	740424	988475	436546	935887	129035	1845840		1488200	1959060	292471	1254600	328853	1636910	234102	312620	1339600		2222870	1852150	2192920	1740760	1456720
Q8WUY3	Q8WUY3	PRUN2_HUMAN	PRUNE2	Protein prune homolog 2	435596		200365								70264				385519	348530				103000		26796.9		447746			504387		521605						312019	710421	316995		495844		605023	797568	403919	397983
Q6UXH1	Q6UXH1	CREL2_HUMAN	CRELD2	Protein disulfide isomerase CRELD2	493030	540047	245131	688751	188106	682657	637273	466332	789768	590649	577322	607046	618520	532558	494611	460465	365938	498836	1155930	242718	635679	656738	669149	611021	590695	242409	474952	565896	287757	291643	309033	183046	214327	300848	297602	362295	638013	669620	663617	433055	445408	481875	219138	222956	513514
O75044	Q7Z6B7;O75044	SRGP2_HUMAN	SRGAP2	SLIT-ROBO Rho GTPase-activating protein 2	465509		104696	155304	150824	473266			190427		194966				266349	223427		89653.6	48696.8			225434				104104	397590		442286		461232	414883		187283		333232			302092		436072	421147	109189
P19387	P19387	RPB3_HUMAN	POLR2C	DNA-directed RNA polymerase II subunit RPB3	387752	264072	368039	504400	564468	687283	441609	158753	267865	293845	419360	431028	147085	259287	838135	614621	397623	331668	473540	409659	186282	588734	444240	638216	741169	291696	621215	297894	746014	206819	622896	622606	415993	433786	612665	581093	443913	200037	513706		769643	718168	704843	825924	908643
Q9NSY0	Q9NSY0	NRBP2_HUMAN	NRBP2	Nuclear receptor-binding protein 2	314626														160472	369941	145094					20328.7							420530		129040	428043									554605	242367	413583	405581
Q8TCA0	Q8TCA0	LRC20_HUMAN	LRRC20	Leucine-rich repeat-containing protein 20	146658				125001																				216721												298098						250666
P05386	P05386	RLA1_HUMAN	RPLP1	60S acidic ribosomal protein P1	7198350	2500350	2512900	3903100	4467600	9276720	4943070	2096130	2362940	2264660	2675740	3451040	1551040	3670160	6889750	7797850	4166670	2889690	2199300	2765800	1396360	3111650	4546240	4292540	6432300	3260210	13393600	2830040	12748200	1874620	12022600	12635300	3139310	4037130	3638200	11895600	1889740	1584360	6157240	2510590	13807000	10440900	9059340	6526250	7756200
Q96PE2	Q96PE2	ARHGH_HUMAN	ARHGEF17	Rho guanine nucleotide exchange factor 17					692285	285147						42642.9			206750	201772						133647		103691	181146		383173		356952		348088	358779				445574			267082		510757	214279	247101	233260	330624
P07900;Q14568	Q14568;P07900	HS902_HUMAN;HS90A_HUMAN	HSP90AA1;HSP90AA2P	Heat shock protein HSP 90-alpha	18291800	3338490	3605720	5925910	3929600	19246700	7114550	3919710	3718090	3533910	4557430	5278320	2361920	4593920	7339120	9073000	6421690	3970550	2078080	5621690	2075070	4733020	6255220	5672210	6402360	7049810	15503300	3699720	17327600	2277220	21975100	18552600	4203670	7402180	4167610	16136100	2454360	2687220	9060650	3530430	17838400	18327300	14785500	10138400	11248500
Q16585	Q16585	SGCB_HUMAN	SGCB	Beta-sarcoglycan	768699	624616	958837	770743	703642	868956	547816	1043320	378765	673710	371038	748538	694185	732464	932173	817558	810372	848642	215728	973793	979577	599204	529119	790223	933575	1011020	821828	922673	977014	785490	676235	479727	871427	743140	483403	881950	704138	1011080	656046	780012	938331	964068	844392	843423	995183
P35443;P49746	P35443;P49746	TSP3_HUMAN;TSP4_HUMAN	THBS3;THBS4	Thrombospondin-4	1106750	700226	1025970	1328000	448068	1657390	806679	2296150	609763	644858	574575	903091	2662090	844022	1136880	935476	882766	1591660	347592	571989	792631	696880	826354	1319850	395309	960185	1625470	1244550	1115280	994772	1609990	912838	1331640	1159500	1282190	1305480	1571520	665154	878884	873340	1126690	1572720	1221740	837797	695030
P35442	P35442	TSP2_HUMAN	THBS2	Thrombospondin-2	10923800	54027600	10766400	10439500	12704000	8410650	16107600	42843300	22704100	21039000	13324200	21071300	31235500	15248300	8343100	9544720	20978100	22089400	18401300	20954500	66555900	17600900	23673000	15565300	10451500	7967350	14435200	15777700	2692770	80331300	9449060	2962960	14390600	6838570	15713700	6711640	11413700	23697300	5851990	80511100	4278180	6789110	3963320	8720600	5883690
O95136	O95136	S1PR2_HUMAN	S1PR2	Sphingosine 1-phosphate receptor 2	305205		65571.6	268189	164927	288742	186292		97487.5	247924	194943	177690		144475	317034	211957	256111	142441	69889.7	222680	281765	397569		402469	346908	238435	172566		486844		328773	386934		360706		235774	117723	180448	163293			301639	294853	297923	469656
Q92609	Q92609	TBCD5_HUMAN	TBC1D5	TBC1 domain family member 5	207788		274050	214553	229100	419094	134931		265576	280796	450372	305878	197129		365819	359518	278082	79519.9	423281	243029		309733	252089	330398	296883		342112	242121	628253	143324	324175	762931	351350	292885		352838	104053	174696	345455		701810	386796	351258	430867	485208
P35579;P35749	P35579;P35749	MYH11_HUMAN;MYH9_HUMAN	MYH11;MYH9	Myosin-9	6108440	2623570	4646200	3959710	7939080	9217460	5978170	4744990	3030070	3266690	4436910	3741750	2841180	5671050	8407640	10779800	10730200	5121630	1259020	6274810	2794770	4967410	6160710	9629520	14448500	2494630	7917270	3197930	9298880	2810850	10658200	9161880	4703880	6669550	4650020	17589900	2912880	4317950	8578830	5346460	13321400	12184300	11395700	12711300	11190500
Q15019	Q15019	SEPT2_HUMAN	SEPTIN2	Septin-2	7301050	1942200	3590450	5570050	8372170	9378370	5115060	2658720	1639960	2657150	4576100	4035790	1515280	3729350	6658180	7531650	5458900	3059190	1024100	4987640	1536590	3960370	2806700	6624560	5804170	4487800	10745200	3298930	11302700	2256490	9716610	12876900	5705980	5197640	3183530	10891300	1843610	3138940	7953730	2322900	11942900	9046440	9778190	8229650	11439800
P31749	P31749	AKT1_HUMAN	AKT1	RAC-alpha serine/threonine-protein kinase	222748			123294		260116									143830	34436.8							96375.6		36839.2	111523	194881		213389		341810										124104	271002	203517		188619
Q9Y2H1	Q9Y2H1	ST38L_HUMAN	STK38L	Serine/threonine-protein kinase 38-like	1427380		681275	925217	845598	821999	377518	401197	423048	333196	569047	481950	126869	552459	1289470	1147290	1064160	618529	582142	542774		852245	815001	1215090	703634	460641	435917	308263	789621	887625	1218980	662724	543194	968113	2325810	1049200	993420	385305	606884		1034000	1766720	863707	1156660	1157380
Q96TC7	Q96TC7	RMD3_HUMAN	RMDN3	Regulator of microtubule dynamics protein 3	549915			113891	89812.4	773707				83725.5	103114	214849			254986	175883				300195		220661			319638		441015		663338		321725	665324		274269		582464	46406.2		345204		555176	500033	494820	246801	172126
O43301	O43301	HS12A_HUMAN	HSPA12A	Heat shock 70 kDa protein 12A	1801650	363255	595149	1050390	841935	1093610	976162	354487	283083	497419	1057840	801529		616984	1300920	1147990	779055	691925	217043	814759	420012	813171	701915	1649810	1383660	972175	2081660	582995	2391890	359184	2139870	2795250	798457	1261960	679817	1801050	456835	283695	1988260	214694	2661310	1100250	1994010	1712380	2319390
Q9Y6A4	Q9Y6A4	CFA20_HUMAN	CFAP20	Cilia- and flagella-associated protein 20	312778		132929	125200	176832	101184	180759	167505	169575	126524	201728	149988	193718	173204	214520	254013	324372	262532	136440	167239	127854	66305	161160	122765	73616.7	201136	319501	177718	404490	80807.4	203711	267346	123837	169224		285704	192664	93401.9	150737	101851	357878	364666	427845	363185	223781
Q99877	Q99877;P33778	H2B1N_HUMAN	H2BC15	Histone H2B type 1-N	31859100	17211400	11491900	7884330	30094100	57719200	11958700	10661500	11533300	17461100	10829600	13057800	13252300	15324400	34604000	43578200	27990100	18288400	24156700	16540600	11736400	7079490	9502260	35732500	37816600	12124300	40633300	17997300	110450000	8037930	29199300	96194900	23283500	12772700	3208720	74782800	8495260	13161900	31551300	14461000	112051000	51257400	67011800	31723400	34167900
Q14515	Q14515	SPRL1_HUMAN	SPARCL1	SPARC-like protein 1	714929	1518140	2153440	1659830	1657270	1870340	2208680	3097870	1390710	1596470	1083370	1516210	2443540	1674120	613965	816256	1307890	2838860	533193	1672940	2359800	1135460	2140070	1365790	1394340	1763920	1639660	2408060	1865930	2986810	1274900	2258250	4470560	1820590	1801450	1329370	1363530	1735600	1160020	1462070	984663	711978	713949	1449720	1535210
Q9P266	Q9P266	JCAD_HUMAN	JCAD	Junctional protein associated with coronary artery disease	414406			140009	297248	880233	129500			358072	173881	110927			239743	277935	86125.2					258039		200741	248489		1124950	161334	1521430		745124	813036	443183			595425	34342.8	88891.7	336720		1126030	554828	594033	334421	289413
P39687	P39687;O43423	AN32A_HUMAN	ANP32A	Acidic leucine-rich nuclear phosphoprotein 32 family member A	886042			235018		1250600	234438		154768	441531	676211	724707		843317	1170240	1241740	1150660	207392	466958	575851		774712			932985		2553020		2948210		2013460	4513840	173321	1254960	128362	5138540	350480		1793120		4742640	2911180	2202260	1664970	316601
O43715	O43715	TRIA1_HUMAN	TRIAP1	TP53-regulated inhibitor of apoptosis 1															95516.9				273246			91859.1							38032.8												38269.4
P46439	P46439	GSTM5_HUMAN	GSTM5	Glutathione S-transferase Mu 5			205575	299273		283134					636236	149509		445182	238666			263882		166095	266160	322615	548572	66615.3		1034530		199302	577652	96567		131806	466303		1110490	900700		674511			526528	162897	941526	597193	614535
Q9NRW4	Q9NRW4	DUS22_HUMAN	DUSP22	Dual specificity protein phosphatase 22	589045					66625.2					212233				339504		380128					186431		177687					492645								916742				376173	263328		190239	973504
O00222	O00222	GRM8_HUMAN	GRM8	Metabotropic glutamate receptor 8											68006.7				53137.8		280854				104239	78194.4		315090		410389		158545								144242					259584
Q6KF10	Q6KF10	GDF6_HUMAN	GDF6	Growth/differentiation factor 6	666887	731804		463093	107695	449391	702260	886019	189042	50030	97065.3	544869	531701	540684	523269	1111600	344614	699191	96190.9	385179	769921	259757	345873	159829	130667	646990	535458	613227	935253	802590	816059	168706	323649	963370	489117	400649	459532	486737	311088		147526	592092	872277	357236	777341
P54619;Q9UGJ0	P54619;Q9UGJ0	AAKG1_HUMAN;AAKG2_HUMAN	PRKAG1;PRKAG2	5'-AMP-activated protein kinase subunit gamma-1	458200	215689	418193	564140	678394	569207	593265		270684	319508	491748	342921	134106	202399	633066	653564	609384	380336	312764	470369	81435.8	438119			343430	407769	612819	347167	638696	244516	491057		356930	485374	326816	662721	391309		420989		716843	661220	598009	688136	712065
P26022	P26022	PTX3_HUMAN	PTX3	Pentraxin-related protein PTX3	5974030	8987840	4843970	5364050	5235460	6405950	8031060	2554590	3060770	5030210	4061070	3028900	4095360	7931030	4980450	6804470	3040180	4922910	1913530	6857000	9387720	7151850	10069200	4005530	5533930	5526400	8262300	5889930	5542750	9888150	4628220	3398880	8016260	7506390	5613740	5852640	4301050	5175660	6527910	5965800	3658820	5019580	6442330	8009230	7561900
P32455;P32456	P32455;P32456	GBP1_HUMAN;GBP2_HUMAN	GBP1;GBP2	Guanylate-binding protein 1	777406		562107	291330	337681	340860	235830		64369.8	72812.8	248972	73801.8		209286	357602	419247	334255	128383	173707	172436	88690.7	909298	231048	210623	322157	385708	287873	444088	311636	109079	324977	232340	329046	332257	337670	293764	219795		331625		490645	308859	285171	645373	514375
Q93063	Q93063	EXT2_HUMAN	EXT2	Exostosin-2	120215						145425		193528			157294		114907	122653	197365	153653	215983	184285		293407	84657.1		146843	137303					164809				208168			184937			443001	136973	205511	134194	199599	186956
P26639	P26639	SYTC_HUMAN	TARS1	Threonine--tRNA ligase 1, cytoplasmic	1578300	157064	713299	943037	991966	1518970	855139	477111	459035	591928	650196	530248		789366	884492	1200690	701571	668478	666666	630013		732321	606736	870372	784313	937533	1434620	459147	1272430	759732	1536290	1091780	887192	1060420	985280	1242140	659996	483248	1094760	615575	1338980	1440880	1228850	1036060	1501400
Q8N428	Q8N428	GLT16_HUMAN	GALNT16	Polypeptide N-acetylgalactosaminyltransferase 16	489158						478685	218079				236787		141436	165424	392052	343739	388723		143965	152127					248534		152548	526877	273769	447183			498340	492398	221834	246307				218950	378014	464898		298886
O15020;P11277;Q01082	P11277;Q01082;O15020	SPTB1_HUMAN;SPTB2_HUMAN;SPTN2_HUMAN	SPTB;SPTBN1;SPTBN2	Spectrin beta chain, non-erythrocytic 2	5098910	2031330	3352350	3750600	3339030	8370360	4018760	1783260	972853	2991250	3153580	2584530	544471	2411920	4447800	5257870	2534770	2410440	584055	1759620	1857370	3407880	2443470	5757330	3498720	2017950	5908730	2445360	7945120	1835870	8564070	7527760	3591440	3702030	2329330	7163020	1539400	1187300	5406960	1428060	5462840	6183260	6625080	4783430	5742090
Q9UPZ6	Q9UPZ6	THS7A_HUMAN	THSD7A	Thrombospondin type-1 domain-containing protein 7A			108028		110025	122908						62357.6			127819	74555.7	40893.7	60010.3		95040.8		104695		219438	204110			49620.7	207920		82375.9	374064			176192	146339			315437		156284		202242	73571.5	116427
P51858	P51858	HDGF_HUMAN	HDGF	Hepatoma-derived growth factor	7257580	1392310	1902850	2589110	3489670	7858640	2515350	1256700	1826050	1734960	2206190	1811450	1198560	1485270	3411340	4260520	2279220	1663870	1648430	1535970	621639	2098720	1841810	2995360	2625880	4769950	6373820	2096650	7848210	1066390	6701240	7299960	2412750	2635930	1761730	6096930	1367390	1478530	4286520	1091110	8096360	5811720	6382410	4069580	4233150
Q9Y450	Q9Y450	HBS1L_HUMAN	HBS1L	HBS1-like protein						72795.9									104126	29734.8	226586	86135.4	109160			54468.9							157073		76047.1	153044				90437.1			85195.8		153249	154046	101448	78175.3	126799
Q9NZM1	Q9NZM1	MYOF_HUMAN	MYOF	Myoferlin	3031650	1500250	1891210	3080640	2768290	2211220	3753310	3218700	1954800	1388870	2353520	3019330	1399460	2584430	3730260	4401380	1555300	3211680	1501580	1992930	2760550	2283600	2639020	3018440	2927090	1681990	3748710	2313420	2810650	1857580	5237230	2922420	2535400	2930630	4165490	4848670	2268080	1685480	3563930	1447440	6458030	3459320	3866580	3117850	2766830
P52306	P52306	GDS1_HUMAN	RAP1GDS1	Rap1 GTPase-GDP dissociation stimulator 1	594052				329635	702186									359020	241486	185343							215120	142471	467068	497739		470078		471521	497851		256073		479358			455429		544761	473361	455839	478444	209185
Q9H6U8	Q9H6U8	ALG9_HUMAN	ALG9	Alpha-1,2-mannosyltransferase ALG9	123408														147240							162702			105693									63371.2
O60762	O60762	DPM1_HUMAN	DPM1	Dolichol-phosphate mannosyltransferase subunit 1	856257				223642	1046180					130730				514284	595219	214716		180172	141255		395025	60917.2	343791	222051	601292	859077	141660	1026400		1175210	1051820		318121		945789	94421.5		383738		1113730	826771	876933	383786	593819
A1L4H1	A1L4H1	SRCRL_HUMAN	SSC5D	Soluble scavenger receptor cysteine-rich domain-containing protein SSC5D	10021700	2367200	5069550	5371090	2188180	6701860	4756960	7664420	2000490	2531210	2115720	2622780	2858030	4345000	4368610	4480570	6818570	9016350	1783070	2328760	3839670	2318160	2420900	6038950	2430800	3809530	11028300	4733810	8269870	2574620	8477710	6095000	3012940	4202880	5154970	9023160	4052950	3402250	3741020	1765790	7164110	9764140	3313650	5653460	5190600
Q9BPU6	Q9BPU6	DPYL5_HUMAN	DPYSL5	Dihydropyrimidinase-related protein 5	3184810		2427170	2959630	3933030		2962900				4744320	2553950		3205700	7129690	5817970	7194500	2570870				3274030	3321170	4428710	4129820			2540070	11791000		9604570			3596250			2443470		5898150				8870090
Q9C0C9	Q9C0C9	UBE2O_HUMAN	UBE2O	(E3-independent) E2 ubiquitin-conjugating enzyme	147606				35273.5	82593.6			63284.5	441976					135349	123578	136691					57280		68562	108514				229979		175227	281049				209019					186388	172349	79300.3	85853.3	89895.3
P43897	P43897	EFTS_HUMAN	TSFM	Elongation factor Ts, mitochondrial	478352		842271	544553	507992	576629	674692		804078	352302	502865	724313		610943	585076	115866	443238	663062	1234380	832377	851970	667396	560358	612036	680883	503712	303631	380051	526814	557253	472645	431915	444702	774094		167887	450491	691816	639540	275801	544870	480825	262283	587977	400770
P10451	P10451	OSTP_HUMAN	SPP1	Osteopontin		4027550	371783		263255				4364090	880926	234727	1181030	5060710	366400				521147	1321370	1609870	1503600	818452	2298690		1230150			419684						373524	520160		258833	1276280		255401
P05543	P05543	THBG_HUMAN	SERPINA7	Thyroxine-binding globulin	5276250	10964200	4602250	6431870	4652740	6233070	7968410	6815200	4886330	7552180	6209630	5073220	10331000	10682800	449225	1579780	4005790	3718330	2601210	5858240	3732220	1551990	4850310	2773330	1922550	9807760	11349000	7483940	4060160	9514620	5918180	9762630	11150900	8029600	5160980	7955890	7370470	9101580	8689400	12912400	795556	1912610	4435110	4038550	2832490
Q14008	Q14008	CKAP5_HUMAN	CKAP5	Cytoskeleton-associated protein 5	479232		93301.8	220157	354475	875752	57118.3		15471.6		148627	85678.5			414957	429269	243455					167043	135333	277715	243016		610576	75900.5	888909		869851	886458	27711.8	339642	113502	674257	57926.3		427925		790474	720785	599142	553792	1227810
Q8IXI1	Q8IXI1	MIRO2_HUMAN	RHOT2	Mitochondrial Rho GTPase 2	188410		460334		261974	237473			439159		176913	293824			246169	307315		301108	596038	620632	299005	468328	479642		386922	244456	140446						159129			141165	372881	92786.9	224671		330171	184245	230780	367968	280951
O60884	O60884	DNJA2_HUMAN	DNAJA2	DnaJ homolog subfamily A member 2	725784		91897.3	394608	344756	869874	366300		230844	53929.5	259399	221009		346809	643313	693430	544189	262759	146185	320670		440026	468817	327992	547230	269307	885344	363606	1337580	138664	1352930	1510020	348734	553225		1389980	218307	179334	693826	147408	2148910	1008510	855842	637809	552938
Q8IWA5	Q8IWA5	CTL2_HUMAN	SLC44A2	Choline transporter-like protein 2	2786720	3087360	2482020	3473080	2970730	2262620	2573440	3953690	2221680	3057160	2882710	3648280	5164860	2282020	3823820	3142100	4561690	2857140	1458470	4007080	4104080	2495180	2544830	3791900	3821210	3516040	2095350	3379280	3127990	5118380	2897860	2668080	2633670	3115020	4863470	2889920	4837080	4761330	2170590	2985080	3387900	3426910	2515250	3746650	2280390
P26232;P35221	P26232;P35221	CTNA1_HUMAN;CTNA2_HUMAN	CTNNA1;CTNNA2	Catenin alpha-2	681957			341464	2043400	4050740	345937				1086950	1215630		1363870	2253880	3134940	1954170	1704180		248081	218634	1486500	1356050	2591430	1618650	340343	3782540	238094	4627210		3236960	3972550	1211390	1609570		3668070		144875	2624260		4824180	4730310	4009500	2867180	3224310
Q9NVD7	Q9NVD7	PARVA_HUMAN	PARVA	Alpha-parvin	2823880	1464970	2583710	3619490	5515290	3108680	2556270	2292820	1646280	1742680	3310670	2172960	1198780	2380230	4004550	3836280	3855840	2287480	1152130	2864680	1703990	2247580	2013480	4427190	4093070	3093050	3152690	3028280	3597780	2652960	3393060	4594430	3275790	2698390	2611670	5032570	2354290	2783380	3308090	2508860	4476900	3061240	3202870	3313870	3540460
P07948;P08631	P08631;P07948	HCK_HUMAN;LYN_HUMAN	HCK;LYN	Tyrosine-protein kinase Lyn	904991		659911	657457	423817	515737	678952		688267	675901	805827	862002	204646	860662	850637	491862	581012	629150	1104380	895889	746922	1257970	907331	621321	442937			578755	605922	397052	735006	347192	477162	631459	4252.86	329228	651147	501442	812038	186041	359298	520713	468317	347353
Q9Y2R0	Q9Y2R0	COA3_HUMAN	COA3	Cytochrome c oxidase assembly factor 3 homolog, mitochondrial	324558																		710695						225434																36322		101850
Q9P2B2	Q9P2B2	FPRP_HUMAN	PTGFRN	Prostaglandin F2 receptor negative regulator	5246340	3564700	2743470	3616110	3001200	5352360	4549880	2831540	2276960	2859640	2181440	3541440	1873620	4735430	5023400	4792400	5471320	3956950	3040000	4190510	3805590	4020330	3250760	6782720	5909550	7344000	5199470	3688000	6457330	2818740	3765550	4300250	5030860	5314710	2409040	5605520	2944810	6409360	4094380	2628500	5943190	5621210	6124630	5461910	9131490
P20700	P20700	LMNB1_HUMAN	LMNB1	Lamin-B1	1435850	2224350	2675840	3116700	6472300	2791530	3249700	1895390	5792310	1934770	2583770	3686640	3484700	2790490	3248490	3100100	2430680	2059740	5870920	2990030	1682010	4413390	3715590	2118090	2055670	446715	1494380	3498140	2761410	1920990	2339870	1922320	2936900	1811740	3288550	1187710	1624000	2393690	2955960	1675440	2749310	2156300	1388840	1565300	585048
O14950;P19105	O14950;P19105	ML12A_HUMAN;ML12B_HUMAN	MYL12A;MYL12B	Myosin regulatory light chain 12B	7160720	1511280	2332700	3358940	4418230	9004800	3477460	2334120	1578880	1668650	3507690	2713510	1190870	3272720	6027210	7933460	4645290	3199830	1721580	2304670	975949	3163130	2337820	5180440	5709870	2687100	9873120	1796980	9489990	1682740	11510100	11846300	3283340	3410640	1350590	13636100	1461320	1968370	8267970	3072630	9981540	10798100	9831750	7527830	7630170
Q7Z4V5;Q9Y3E1	Q7Z4V5;Q9Y3E1	HDGR2_HUMAN;HDGR3_HUMAN	HDGFL2;HDGFL3	Hepatoma-derived growth factor-related protein 2	391635			364607	495204	530228	312581		417789	272477	387695	277716		350395	181473	345120	302577		131570	74468.4		220250	84555.6			400251	737440	179416	1494030	52180.6	610673	2324530	249985	509705		1272700	211325	219089	747692		1179360	363377	481239	281891	128162
P63173	P63173	RL38_HUMAN	RPL38	60S ribosomal protein L38	3937320	1151280	2311350	2054590	3299010	4381120	2293710	1288690	2306310	1684010	2413350	2549650	1148920	2605520	3102590	4431990	2918770	3145310	2530020	2476920	888433	2719440	2937100	3465820	3444720	3132650	4098430	2373360	4797990	1498180	3731900	5113450	2703660	2254840		3665060	1524650	1948680	4476860	1996090	6318080	4798150	4778740	4304100	4048900
P62841	P62841	RS15_HUMAN	RPS15	40S ribosomal protein S15					856425	1035860					568311	528981		667051	673211	686554											1424420		1230690		1257810	608921				1390390			980305		1665300	698100	1082950	648968	809121
A0M8Q6;P0CF74	P0CF74;A0M8Q6;B9A064;P0DOY2;P0CG04;P0DOX8	IGLC6_HUMAN;IGLC7_HUMAN	IGLC6;IGLC7	Immunoglobulin lambda constant 7		477344	462424					709920	160550	327182	85714.2	265860	1343510			43015					765822							314588				159524	168256	61608		34579.4	126234	114132
Q99627	Q99627	CSN8_HUMAN	COPS8	COP9 signalosome complex subunit 8	1097270	303656	349638	392455	356411	813163	369080	103816	409771	387226	480224	352005		533813	631652	474420	531885	393854	269028	333330	138452	264478	315443	443963	716852	395895	704916	373494	836923	229061	1065880	894530	372012	495825	299033	1087190	286035	269423	789389		1234700	974207	851310	599273	356559
P51812;Q9UK32	Q15349;P51812;Q9UK32	KS6A3_HUMAN;KS6A6_HUMAN	RPS6KA3;RPS6KA6	Ribosomal protein S6 kinase alpha-3																154619	156523																			245667					193939
P26038	P26038	MOES_HUMAN	MSN	Moesin	37016700	13970700	22814100	27588700	21134400	26665500	24647800	20719200	15958400	14552900	18665500	22106200	18088300	23482000	26399000	22149200	17528000	21582800	21269100	25914700	17225700	25251800	23253100	22890800	21672400	25356300	26961100	21829700	30396600	20452900	39356100	27510800	21184400	28115700	24962400	27851100	20829000	17155500	28155400	18918400	30658400	28912400	24150700	28434100	24676300
P23588	P23588	IF4B_HUMAN	EIF4B	Eukaryotic translation initiation factor 4B	705665		356437		476652	1236220	421978		419713	628978	570388	642916		220503	469158	536990	438048	346545	500047	390294		804301	578475	301368	372262		1137790	298814	1578420		1210920	1335570	394535	499093		1307060	523930	274008	644517		1761180	776640	736296	409781	625163
Q8N257	Q6DRA6;P33778;Q16778;Q6DN03;P06899;P23527;Q8N257	H2B3B_HUMAN	H2BU1	Histone H2B type 3-B	20587700	10139000	7765020	6518320	19888000	38412900	7266840	6737690	6391690	10766900	7804260	8658500	6920750	10626300	23798500	26684900	24693000	13372300	10965800	13071700	7231810	5389860	7986050	28851300	30389100	9334400	34334500	12720100	79670400	5017850	25321000	65067400	12972500	11801800	1208730	53052000	6009380	7537140	24674000	7545800	86258900	33372700	53586700	25971100	33244400
P62314	P62314	SMD1_HUMAN	SNRPD1	Small nuclear ribonucleoprotein Sm D1	2458430		1952270	2708780	2948060	4124170	2701100	1354100	1952020	1600370	2221860	1782150	1026200	2270050	3590010	3182610	2371870	2160200	2064530			3672070	2371790	3069800	3067600	1474630	3330760	2154780	4929800	1240850	3829730	4488400	2552500	2774120		4078950	1718410	1766800	3679180		3962820	3357610	3279310	3877800	5338490
Q9NRG7	Q9NRG7	D39U1_HUMAN	SDR39U1	Epimerase family protein SDR39U1	353801		73176.5		90819.3						97250.7						97952.6					93093.8		200174		394274	155841	56334.6	372952			93651.1				285682			68571.9		287655		273047	337855	422579
Q9BX67	Q9BX67	JAM3_HUMAN	JAM3	Junctional adhesion molecule C	1883900		1793670	2133960	2442880	1807050	2126060	78267.6	78516.8	2196950	1716610	1351800			1680560	1820720	2528330	295719		152273	178685	1647010	214632	2532080	2114850	2199930	871810	2213220	2069250	156108	1277910	2094430	1828520	2187630	2937870	1778570	2182160	6541200	1748430		1899780	2133180	173525	1388230	1874120
Q86SX6	Q86SX6	GLRX5_HUMAN	GLRX5	Glutaredoxin-related protein 5, mitochondrial	602061	322860	564419	412354	507362	455864	440080		430507	475544	258442	522855		410249	467390	441674	386920	444218	858700	444871	607023	610411	488380	526776	506493	625111	202006	481412	254370	541701	332121	197966	293687	474751	277358	338772	509554	372522	343043		330014	382913	382903	330858	324206
O95562	O95562	SFT2B_HUMAN	SFT2D2	Vesicle transport protein SFT2B	490760		181136	294600					437875		219117				380633	296184			565117	236790		601960		344346	299819						271209	41476.1			394722	207938	150324	615017				366197
Q13641	Q13641	TPBG_HUMAN	TPBG	Trophoblast glycoprotein	1072710	869484	648075	587504	516289	511451	1136990	1513530	810995	922518	489084	1051110	1284230	931770	1114670	777472	1501320	1137690	865785	1038930	1928720	931082	843844	1399850	1318190	851028	948905	1001570	1197360	1186480	956046	558778	564795	1241260	1651880	788117	1163550	1096060	615600	815336	1329170	1928730	1216510	1166450	1870110
Q9BV44	Q9BV44	THUM3_HUMAN	THUMPD3	THUMP domain-containing protein 3	86267.2				87505.1										182694	151620			111487			97924.3			144873	113456			65120.8								60343.3				120391	81047.6
Q96A49	Q96A49	SYAP1_HUMAN	SYAP1	Synapse-associated protein 1	291534		83729.1		184355				145351						143941	99620.6			211100			201170				151383	36242.2	51482.9	43356.1	7924.58	36108.8			169442	100599	118109	187444		45200		229138	236903	149654	203037	31246.7
P07900	P07900	HS90A_HUMAN	HSP90AA1	Heat shock protein HSP 90-alpha	21991000	3600830	4916100	7343020	5922790	23702200	8694350	4376760	3456470	3892760	6390560	7010520	2093980	6590910	8624030	10827500	8322570	5755300	1718980	6126630	1783460	5240170	6539280	6205840	8426580	9171750	20941800	3873220	22725200	2946040	27100600	24037300	5224380	9578570	3216810	21342900	2996130	2117440	12857000	4357270	23399300	21766300	22050600	13682500	13039000
Q9H773	Q9H773	DCTP1_HUMAN	DCTPP1	dCTP pyrophosphatase 1	414270		340368		263486				460005	287672	418646	365153	333754	134861	182716				458723			440442	284893	213373	226047						130179	158538	215387	333445	580281	113915	302344	63751.4	217491	192478	277360	248776		202203
Q05519	Q05519	SRS11_HUMAN	SRSF11	Serine/arginine-rich splicing factor 11	470408			143585	325200	535277	334691		234483	132428	257715	291591		284470	505802	462919	276824	223038	512445	263181		351834	293669	286462	367138		578163	129542	680458	124425	521271	769350		403117	834402	785318	306840	114850	460508		938668	303251	542118	397963	534323
Q8WWA0	Q8WWA0	ITLN1_HUMAN	ITLN1	Intelectin-1		449406	506875	233744	938437	351365	474748	721101	139996	168238	455952	553642	836337	453929	43611.1		1077680	691926			1731480		153872	170072	178532	698881	650353	742105	435093	680927	258126	3188970	493335	454162		627119			346830	633652		144957	375987	387634
Q92917	Q92917	GPKOW_HUMAN	GPKOW	G-patch domain and KOW motifs-containing protein	95427.8				30181.9	79467.7			31339.6						40351.3	49327.9			58244.7										96555		46591.8	84403.3				64700.4			77075		180778	75412.4	71807.1	31430.5
Q658Y4	Q658Y4	F91A1_HUMAN	FAM91A1	Protein FAM91A1																			37298.4			15914.1							134489												273824
P13667;P30101	P30101;P13667	PDIA3_HUMAN;PDIA4_HUMAN	PDIA3;PDIA4	Protein disulfide-isomerase A4	61391					50012.1										29064.9			63176.4										226127		95449.8								159678		99719.6
P58166	P58166	INHBE_HUMAN	INHBE	Inhibin beta E chain	811875	661922	186967	568835	198457	932864	1464600	414423				303249		194675	473877	1663140	761350	305259	217723	118130	780692	539502	317596	670592	471395	998373	899234	498242	473013		205548		6525370	738096	246013	535074		1082070	1165830		386095	625466	2372330	1003890	5724060
Q9Y6W5	Q9Y6W5	WASF2_HUMAN	WASF2	Wiskott-Aldrich syndrome protein family member 2	1475910		695322	1120150	1229630	1358510	1118320	651785	1053040		1192220	1446480		1067920	1203400	1360310	1632960	1173730	921802	697429	470148	1130580	1386850	798817	1011280	558483	1615340	924741	2437900	728280	1872160	2673770	701113	1188740	1145820	2200100	969384	957866	1586970		2785610	1515320	1668280	1373940	1117900
P48059;Q7Z4I7	P48059;Q7Z4I7	LIMS1_HUMAN;LIMS2_HUMAN	LIMS1;LIMS2	LIM and senescent cell antigen-like-containing domain protein 1	6274030	4015810	6262930	6964940	12616100	7238490	5390820	5566550	5304660	7336330	7989330	6591820	4134630	5871400	8621830	8398010	9176980	6663120	5071290	8072640	5046820	6078190	5240300	9086230	8945280	6154690	6911700	6096550	8964410	7824310	7925620	10633500	7357620	6216580	8958360	9684340	7044000	9790310	6670130	6107520	11053700	7414940	7564830	7721110	6437360
Q13976	Q13976	KGP1_HUMAN	PRKG1	cGMP-dependent protein kinase 1	629572		729142	542063	1403460	790690	565742	589018	126910	344353	812546	524476		387549	657563	1039070	1083330	278480		651524		487431	240035	948589	1104770	732098	1008280	630121	801038	1089870	617910	1441090	703808	600472	678775	1334180	729130	519092	813442	839990	887930	634524	883087	708680	843150
P05388	Q8NHW5;P05388	RLA0_HUMAN	RPLP0	60S acidic ribosomal protein P0	2731310	1018910	1472720	1979130	2341290	3695370	2765510	1582100	1533200	1272070	1938860	2293430	1000580	2159500	2628740	3190020	2219050	1951380	958616	1794120	851672	1817280	2654220	2074380	2625130	1584840	5060000	1452560	4562290	1036180	5173240	4620120	2024800	2702870	1624140	4205900	1022530	1040410	3746160	1839430	5131710	4262400	3275170	3281210	3908970
Q96C11	Q96C11	FGGY_HUMAN	FGGY	FGGY carbohydrate kinase domain-containing protein					45451.7										71713.6				93928.8			76229.3																63394.3						20082.5
Q5VT25	Q5VT25	MRCKA_HUMAN	CDC42BPA	Serine/threonine-protein kinase MRCK alpha	246789				14156.8	198868									110113	299195								29468.8	512200		307397		347868		368025	375967				171622					318819	475451		82478.3	100896
P50135	P50135	HNMT_HUMAN	HNMT	Histamine N-methyltransferase	5272980	5039490	4794410	5660450	4579780	2994680	4039310	2886320	5372760	4232270	6280250	5019330	3756700	3893290	4490170	3249160	2928990	3250780	4532800	2558110	1810570	5746430	4387940	4533980	3585740	6751660	3330880	4750210	3455130	3936280	4150650	3744810	3310410	3333480	6317400	2439170	4079070	2685930	2325290	2083280	3995070	1716900	2664630	2456930	2421130
Q8NI08	Q8NI08	NCOA7_HUMAN	NCOA7	Nuclear receptor coactivator 7	152847				264435	204524					125280				71787.1	165861									103585				209867		232709	131997				248843					287322	204701	153638	188808	178307
P04440	P04440	DPB1_HUMAN	HLA-DPB1	HLA class II histocompatibility antigen, DP beta 1 chain	2275520	2779880	870044	2128100	512557	1269080	1830390	527448	1681560	1629920	2028790	5132370	3565910	2425450	518545	474909	987204	1229260	3137260	2300710	1735340	2466490	2615170	567724	508156	1130460	322264	940959	1482910	673604	323173	850192	2096220	946397	1352390	736731	935398	2433870	1015080	2253240	481752	1170070	955707	544128	145024
Q9H223;Q9NZN3	Q9H223;Q9NZN3	EHD3_HUMAN;EHD4_HUMAN	EHD3;EHD4	EH domain-containing protein 4	3090510		750798	1770580	1070000	2205360	1625180	1462110	962481	623898	1069820	1167010	1016950	1032390	1803440	2355910	3283290	1216320	1001250	909348		1169240	1047300	1490000	1053250	1414450	1677610	961486	2653730	1480300	2766150	1922280	257642	1573180	2486200	2228280	1143590	953556	1540490		2164030	3172170	2399500	1719780	1645530
Q96FJ2	Q96FJ2	DYL2_HUMAN	DYNLL2	Dynein light chain 2, cytoplasmic	163565		460060	351391	613637	223130				370058	551503	563217			367371	202658	327170	324034	213604						609407	435098	999052	264755	526325		570536	475530		308833		1200660	402192	1025550	406079		500099	337815	445259	395768
P0CG38;P0CG39;P63261;P68133	P0CG39;Q6S8J3;A5A3E0;P0CG38;P68032;Q9BYX7;P68133;P60709;P63261	ACTG_HUMAN;ACTS_HUMAN;POTEI_HUMAN;POTEJ_HUMAN	ACTA1;ACTG1;POTEI;POTEJ	POTE ankyrin domain family member I	149644000	267915000	302157000	227829000	283854000	168689000	243434000	332733000	348978000	344569000	373569000	346642000	350068000	336614000	186816000	212133000	343094000	288621000	402505000	306101000	307776000	229841000	232977000	187036000	217269000	220462000	154709000	314319000	176025000	338181000	153200000	192449000	276080000	252577000	94684200	226574000	339720000	328335000	234713000	376204000	161270000	159358000	192311000	213006000	136351000
Q06141	Q06141	REG3A_HUMAN	REG3A	Regenerating islet-derived protein 3-alpha						123508	111867								135726			86218.5		137481	314688						319482			162603		174806		776485
P35659	P35659	DEK_HUMAN	DEK	Protein DEK	363027					623166									480516	407599						227857			453320		685437		1147930		355931	1083410		484459		871982			410058		1386040	560613	794796	476287	457354
Q15853	P22415;Q15853	USF2_HUMAN	USF2	Upstream stimulatory factor 2																36839			25626.5			275174			85665.2																260638		302305	288515
Q99613	B5ME19;Q99613	EIF3C_HUMAN	EIF3C	Eukaryotic translation initiation factor 3 subunit C	1874180	526306	866588	1322720	1090050	3062410	1626330	619529	543634	398203	1055680	931634	76710.1	986634	1646820	1872210	1149620	831474	341381	1135690	534354	1309950	1622960	1266040	1459950	825148	3618790	788692	3764640	407028	3259140	3747450	911023	1509910	605791	3116570	452835	359994	1939650	549586	4252630	2002320	1900150	2008390	3272320
O95980	O95980	RECK_HUMAN	RECK	Reversion-inducing cysteine-rich protein with Kazal motifs	5379350	14047600	6569100	8054770	672089	3500550	645543	805312	567315	846417	826774	6765740	670968	720592	686903	441694	540362	615187	2479740	549846	8839170	2475970	646522	899966	851762	1013050	525963	5302010	1862880	5808870	3875150	887002	5246550	5499540	689501	8682610	3869000	6202400	2945010	9408690	1491420	3231740	2063270	3107590	538460
P55039	P55039	DRG2_HUMAN	DRG2	Developmentally-regulated GTP-binding protein 2	745206			504675	412940	894679			468530		533973	368646			879228	893470	771995		454525	522420		508158	372043	698177	539316	496895	1752930	320185	897259		1384450	1094120	516761		445395	1369330	537295		515372		1132100	1298430	1313860	946653	1418490
Q9H223	Q9H223	EHD4_HUMAN	EHD4	EH domain-containing protein 4	5563800	709341	1629010	2543690	1722910	3112030	2698430	1249180	1458180	694293	1938930	2093460	1210660	1845690	2808160	2646770	3000760	1871560	1839100	1585140	1102990	2198690	1880330	2295840	1260080	2165060	2645190	1233580	3853380	1912360	4884450	3552080	1195960	2509190	3583660	3599030	1765820	884091	3093610	881768	2978140	4121560	3368710	3087200	3195440
P04062	P04062	GLCM_HUMAN	GBA	Lysosomal acid glucosylceramidase	1886300	2259400	819847	1654030	1228400	857886	1421490	523455	1907700	1059350	810269	1840580	2371870	1165160	1498800	858310	1223450	1324170	2589840	1135470	2149260	984093	1038900	876197	922016	1418410	754913	956906	760203	1095650	1233340	640934	790735	1812810	1027570	1273460	1100760	1928150	765802	882175	638466	799289	992759	828714	1285750
O95825	O95825	QORL1_HUMAN	CRYZL1	Quinone oxidoreductase-like protein 1	575211	668144	863812	693590	693664	724581	771102	746661	742238	623676	496770	860722	253400	525697	711253	696741	453640	414232	827876	688680	419652	631413	707420	699689	726690	507334	646746	778776	847796	1207840	741130	628116	441709	594312	1240110	581668	730676	632898	1003250	552217	721837	863885	644304	766246	526894
Q8N4L2	Q8N4L2	PP4P2_HUMAN	PIP4P2	Type 2 phosphatidylinositol 4,5-bisphosphate 4-phosphatase						239941			208715	270925	96314.1	297337		275913	295575	146937	260766		359811	224851		345983	113367	340183	278672	333059		292523	272272	151741	260944	216315		335227			370392	431942	224262		205832		316585	334848	280401
CON_P13645;P13645	P13645;CON_P13645;CON_P02535	K1C10_HUMAN	KRT10	Keratin, type I cytoskeletal 10	28157000	30298000	52187300	3910260	8159060	21985200	27109100	82986200	15677000	21614800	18171000	26476800	39434300	27116800	5013370	9328350	126306000	6512200	13839100	21525200	15217400	3538580	17480500	24856400	12888800	31353800	34041900	7672980	12374600	7023420	10880500	33791900	22037100	5292560	16023600	15362200	29487300	5637850	2497450	20361300	6846470	7352080	24356000	1051010	6728820
Q08379	Q08379	GOGA2_HUMAN	GOLGA2	Golgin subfamily A member 2	356599		232124	320776	510926	666003	312253		106979	84172	292721	223259		225137	409818	473043	257134	231672	91190.9	210175		578176	358761	497361	493044	175141	577801	133903	594399		428994	342069	371084	242826		493476	72277.7		483972		741652	471769	566168	702004	704791
P09467	P09467	F16P1_HUMAN	FBP1	Fructose-1,6-bisphosphatase 1	1397790	1806840	1400560	1209960	951794	637443	1469010	367498	2622510	1043500	1996670	2734310	1707930	1725670	867371	520693	1401730	942892	6940840	3195470	1318130	1730210	1095480	3194000	1987620	1247830	671743	1426490	1310510	1013920	716317	620557	862851	1114080	3846000	331308	1570350	1190850	1039590	2445450	402733	327576	360789	777994	497410
O94906	O94906	PRP6_HUMAN	PRPF6	Pre-mRNA-processing factor 6						530139									329519	101732									70073.8		254491		568163		588003	554977				403327					690785	466034	387507		180230
O94973;O95782	O95782;O94973	AP2A1_HUMAN;AP2A2_HUMAN	AP2A1;AP2A2	AP-2 complex subunit alpha-2	6536410	2651270	2546370	3856500	3800140	6514350	3819400	2159430	2232090	2050080	3813090	2448000	1246630	3175900	4280490	4510640	3715300	2910560	1843710	3546550	2089550	3478790	3204160	3661690	3363500	3804650	6956700	2431280	7409280	2141990	6484750	7434690	2894310	4845580	2225610	6642870	1820870	1850930	5039750	2141300	7859090	5760350	6599850	5238000	6309360
O95528	O95528	GTR10_HUMAN	SLC2A10	Solute carrier family 2, facilitated glucose transporter member 10	134834					215030	189149								121805	120405		135398				116128							158566	218726				182597
P23946	P23946	CMA1_HUMAN	CMA1	Chymase	1111370	648800	861710	3904820	184422	566702	880171	511757	3201140	578451	1610690	887625	477097	1136640	2060520	343031	1707250	329665	2869220	1821420	2738470	2207250	2018100	749424		261047	186536	535957	481168	205344	2817860	582969	225505	2454180	941208	165881	1586080	532148	2614550	234320	504825	472196		82562
Q9Y5X1	Q9Y5X1	SNX9_HUMAN	SNX9	Sorting nexin-9	3255550	296507	664973	1466370	1263930	2797010	1199520	427543	405104	349212	843316	1119460	480231	804497	2278430	2274130	791848	755532	709064	879538	481689	1016640	848064	1368820	1049240	925171	2659610	694588	2994140	670719	3706620	2201470	704212	1502070	1789060	2810140	678049	348015	1827230	418810	2696010	3863380	3503500	1890450	2445180
Q5VYK3	Q5VYK3	ECM29_HUMAN	ECPAS	Proteasome adapter and scaffold protein ECM29	391170		178213	340025	418810	639512	331272		146873		182150	136520			466928	500707	369768	129986	258656	287170		271837	123434	480281	355378	164280	560106	194560	531676		589234	497605	296256	310216		481582	101852		538776		568674	542325	480532	608802	798824
Q8NE71	Q8NE71	ABCF1_HUMAN	ABCF1	ATP-binding cassette sub-family F member 1	431609		152385	245064	146303	265905	317498		388667		400960	384069			392287	351993	629090		325622	174558		237416	416687	208762	163661	177762	373975		471175		664029	438253	168386	428927		467169			410719		575672	481188	409349	274925	304885
Q9H479	Q9H479	FN3K_HUMAN	FN3K	Fructosamine-3-kinase	1591170	2557340	2771950	598072	2403080	1864840	2372120	1945750	2356690	4623430	3503060	1858600	1936710	1692230	2075850	1765540	6029480	1436100	911465	2096890		1762890	849737	2724180	2483520	3828500	2381020	2022300	2393360	1786920	2106580	3867850	2238920	2175280	1588220	3114400	2588410	2611050	1662870	2123450	2266950	1946420	3020890	3107820	2635480
Q13155	Q13155	AIMP2_HUMAN	AIMP2	Aminoacyl tRNA synthase complex-interacting multifunctional protein 2	1049060		474756	480786	898274	1436820	612290		453085	330586	603461	419131		520684	961247	1154560	636463	509028	476568	445152		780897	570848	813374	871397	351123	1121620	413952	1106870		1066280	985178	608607	649252		1083240	420210	226300	1179180		1846620	1262070	1111150	899721	893160
P63267;P68133;Q562R1	Q6S8J3;A5A3E0;P68032;P62736;Q562R1;Q9BYX7;P68133;P63267;P60709;P63261	ACTBL_HUMAN;ACTH_HUMAN;ACTS_HUMAN	ACTA1;ACTBL2;ACTG2	Actin, gamma-enteric smooth muscle	964316000	1242720000	1374040000	1094350000	1642830000	809999000	980448000	1354890000	1195170000	1248930000	1165190000	1176390000	1251800000	1231220000	901747000	960450000	1340510000	1245560000	1434980000	1344010000	1342060000	979167000	1151150000	1195850000	202280000	1257500000	822956000	1324310000	684710000	1613460000	813387000	807327000	197442000	914159000	1988310000	1008630000	1715730000	1507420000	945951000	1470990000	133692000	117418000	674902000	816497000	611768000
O00625	O00625	PIR_HUMAN	PIR	Pirin	1056210	1562950	678515	1669770	1029220	1263290	1166940	1093360	831324	1326110	919778	728761	672388	1001520	814997	652773	387600	758194	373476	1448890	521088	1159460	672970	258300	1356700	2098010	1183690	1425070	1818150	1004110	966775	1932660	486562	1022820	849152	1181600	731230	780231	909638		939809	939640	1693180	717454	1670650
Q96EK7	Q96EK7	F120B_HUMAN	FAM120B	Constitutive coactivator of peroxisome proliferator-activated receptor gamma				259343	59904	132709			84079.7						331274	81249.5			520736	225501		86766.3		265718													73502.6				110541		66467.6	40799.8
Q96KP1	Q96KP1	EXOC2_HUMAN	EXOC2	Exocyst complex component 2	689346		177236	316704	345502	1057960	285142		221040		244300	210410		179804	877846	498984	235252	63161.9	145945	187821		485288		406059	325932	180271	831336		840694	103985	642031	890656	199812	286795		836702	147872		551488		1045410	1000360	1001850	913541	1534490
Q96TA1	Q96TA1	NIBA2_HUMAN	NIBAN2	Protein Niban 2	2967420	1752760	1902730	1876950	3189270	2645470	2401370	2346670	1825900	1841980	2730690	1934840	2454170	2876720	2795940	2954770	2795070	2265680	3714050	1611780	2051010	2363530	2137390	2457650	2289350	2562460	2983680	1949740	2536190	2933710	2992860	2411520	2330830	3434810	3008660	2754940	2473520	1973110	2787150	2236780	2489360	3549810	2787180	3071810	2691520
Q13136	Q13136	LIPA1_HUMAN	PPFIA1	Liprin-alpha-1	33007.9				127478	105258									372337	98891.3									73263.3		108897		879533		276897	320469				207996			68181.5		610972	493236	1357320	137538	483269
Q6GTX8	Q6GTX8	LAIR1_HUMAN	LAIR1	Leukocyte-associated immunoglobulin-like receptor 1	79601	254260	153940		104186		76612.8		256436	30892	151580	318380			143606			104371	535727	575696		306060	180680			203809		114430	104483	112324				158273			196994	100435		210863			54806.6	42643.9
Q02108	Q02108	GCYA1_HUMAN	GUCY1A1	Guanylate cyclase soluble subunit alpha-1	709909		402943	754071	1549430	1074700			166517	368305	503598	367754		95948.5	944969	994821	652676		95123.6	527300		778597	441487	934095	1259700	830294	732276	293473	685559		635887	216293	693156	989179	673140	792390	475933		905354		1405780	1186970	1134100	1833520	1347980
P00568	P00568	KAD1_HUMAN	AK1	Adenylate kinase isoenzyme 1	24515100	19550600	31044400	22085600	24806100	22173500	23932800	18561600	27196900	29033500	37095400	20102100	17677600	22603300	24117100	22143400	34258800	25413500	17180800	20677500	14202300	19679500	20411800	23713200	15830900	31255100	20425500	24353600	20602400	26628800	31541500	29095100	19369200	26603200	32647300	28598300	34082700	23408200	21180000	21876000	23506400	24276300	26412100	32661700	23711600
P00736;Q9NZP8	P00736;Q9NZP8	C1RL_HUMAN;C1R_HUMAN	C1R;C1RL	Complement C1r subcomponent	122958	287886	274533	329365	308561	277993	315733			148172	182378	259740	467825	320916	40408.4	249708	267660	275992	201246	248086	671710	369564	422586	73927.2	190784	244298	338554	228837	139970	289382			468337	273794		312243	269082	362016	391647	758199	140027	198581	362188	227853	215337
Q14314	Q14314	FGL2_HUMAN	FGL2	Fibroleukin	2426800	1897090	1298680	3441060	1243910	1179950	2051140	3158030	1636800	1860540	1684760	2288080	1818610	1090490	1610820	1583450	3283830	1406230	1124970	1837800	1303640	1664170	1455510	3059870	2151620	3410790	2472490	3049850	2836630	2768510	2721120	2379980	3269480	1125590	3197950	2804280	1126630	992529	1673870	1955000	1999780	1721460	2855320	1311610	2082470
Q96DI7	Q96DI7	SNR40_HUMAN	SNRNP40	U5 small nuclear ribonucleoprotein 40 kDa protein	281079			447911	350340	684174	430212	199077	315388	299365	173035	356748	247102	304982	563598	352107	140530	134155	384540	231887	156354	487033	356950	438251	473578		553983	352628	758276		523781	585656	383633	188661	251634	454220		275895	480561		672901	562098	467228	392954	367968
P20036	P20036	DPA1_HUMAN	HLA-DPA1	HLA class II histocompatibility antigen, DP alpha 1 chain	1937770	2658080		2162820	911570	199176	4099900		3104210	1498500	2174560	5495240	4125840	1346070	1812060	1232730	555264	2991580	3210110	5364240		2741250	3617420	2482240	1021330	2366810		183841	1439400	821699	1661050	917738	2290560	1326500	3955930	143607	1456320	2671270	2438400	2704580	1048410	1233790	115072	899696	399689
Q9BSJ2	Q9BSJ2	GCP2_HUMAN	TUBGCP2	Gamma-tubulin complex component 2	328721			70720	321618	387369					160023				344885	236742		89721.8	74061.8			183442		254334	200349				292821		194246	310836				305771			274941		316209	309890	295350	426740	335623
Q96JB2	Q96JB2	COG3_HUMAN	COG3	Conserved oligomeric Golgi complex subunit 3	98403					191294									98243.9	155080								59380.8	29803.2				115665		214642	119185			521705	107805			88105.7		170634	223886	139497	125840	107111
Q16832	Q16832	DDR2_HUMAN	DDR2	Discoidin domain-containing receptor 2	624497			550421			460092	424807				297630	85331.6		597908	204551	604667	128176				160610		324653	169922	481563	581761	409729	962268	692494	581701			187355	94984.5	449270	232021				500506	810078	406295	329996	486597
P55083	P55083	MFAP4_HUMAN	MFAP4	Microfibril-associated glycoprotein 4	19495300	23346300	31913900	22865900	27242000	17715100	12463100	16701800	15721200	22576600	14968000	12133200	8254180	22617000	17058700	19103800	54723000	21578300	11778800	24925300	42668400	26498600	21015800	70036800	34068100	76943500	56100200	34105600	39547200	32617800	15679100	34246400	34826700	12985600	3440470	25854500	16048700	33108900	14853800	42280100	51454900	13200700	25648800	31110600	19286700
P01861	P01861	IGHG4_HUMAN	IGHG4	Immunoglobulin heavy constant gamma 4	93026300	280521000	100329000	82416900	137417000	74106100	63343200	61094700	32481100	180182000	49166800	61062900	246616000	49971400	16545800	60402300	111113000	24392600	49687500	102116000	23448500	6183650	95662400	188283000	69003700	48889500	26762700	28174600	22254900	48837300	10873200	46784900	101081000	100175000	61752400	114122000	27401000	22053400	75092900	36350700	38918600	11638800	42588300	41106000	76949900
P52294	P52294	IMA5_HUMAN	KPNA1	Importin subunit alpha-5	198243		170194	145771	185802	293155	138807		32036.2	63940.4	132539	74558.5		102054	424485	272190	163390	125936	135083	51031.8		241730	61524.5	285545	183628	129519	292980	39775.9	343502	194254	339686	335373	151946	189988		330072	86738.2	13194.5	278869		530849	690581	256985	298971	357870
Q15208	Q15208	STK38_HUMAN	STK38	Serine/threonine-protein kinase 38	309146		77203		137055				168958		232556				157358		411347		582664			185373	121758	247995					305542			257261		449090	245680						243645	504368
O60716	O60716	CTND1_HUMAN	CTNND1	Catenin delta-1	1871990	525664	637792	865928	816622	2418400	877014	627471	773990	854501	908477	1633060	586356	606041	1014390	1016920	949926	770279	716508	762047	507118	1351210	696544	824652	822337	821555	2092640	436925	2800850	694281	1871090	2614940	699209	852215	1115420	1983050	727955	596747	1019500	539012	2711180	1907500	1872450	1033560	1739440
P01857;P01859;P01860;P01861;P0DOX5	P0DOX5;P01859;P01861;P01860;P01857	IGG1_HUMAN;IGHG1_HUMAN;IGHG2_HUMAN;IGHG3_HUMAN;IGHG4_HUMAN	IGHG1;IGHG2;IGHG3;IGHG4	Immunoglobulin heavy constant gamma 1	1351580000	5084330000	2299650000	2262600000	2010990000	1739280000	2710540000	3215950000	1886350000	1813110000	1107780000	1187030000	3806100000	2435640000	495539000	1038010000	1213580000	1906740000	1212430000	3882200000	3613840000	908140000	1896600000	1654220000	1190960000	2119400000	172214000	1959830000	1059640000	2335150000	1052570000	2196840000	2946590000	1688250000	372270000	1639980000	981834000	1337580000	2013250000	3289380000	466322000	691864000	838185000	1216020000	1936580000
Q9NVH6	Q9NVH6	TMLH_HUMAN	TMLHE	Trimethyllysine dioxygenase, mitochondrial			314307	102284	28950.6		101234				102408				85916.3	50071.3		61962	69964.1	80871.4	162498	116717	48976	53414.9	88147.4			128282	57683.9					152564	181389		354151				100164		65113.4	80391.2
P27918	P27918	PROP_HUMAN	CFP	Properdin	18308900	26104100	17125300	23554100	11520400	17953100	16602500	18490700	13470900	11447700	7933080	8139230	17121600	14844800	14972700	16545100	13535900	12753800	7697960	11784000	24828300	17766000	24691400	25189900	23633300	16812100	22437400	19411600	15026700	19901300	8011880	10664500	30057600	9795600	15203900	16443100	10298600	8111110	19723500	38222600	20795500	16473200	16842000	18555800	27672500
P26006	P26006	ITA3_HUMAN	ITGA3	Integrin alpha-3	1866620	2668990	1991860	1924110	2703940	1332490	1972460	3396010	2817500	2115020	1663850	2424060	1614970	1950640	1796060	1861540	2911640	1430160	1459000	2589700	4509590	1558220	2175210	3132560	2732120	2130150	1686470	2553210	1507350	3591870	1673590	1609010	2284030	1975780	2389660	1908630	2476840	2684900	1066930	4015420	1958870	2262970	1556490	2130450	2582290
Q9UGV2	Q9UGV2	NDRG3_HUMAN	NDRG3	Protein NDRG3	1077070	1060060	1228280	1306540	1262510	1294880	1204160	1293870	1337010	1725020	1370730	1422340		1393260	1248050	1126770		1198690	1167760	1766770		1321220			1534760	1684400	1251710	1649860	1276840	1488540	1612350	1115640	1350960	1279880	1642290	1433000	1537300	1264990	1142820		1364290	983585		1658990
Q9BQS7	Q9BQS7	HEPH_HUMAN	HEPH	Hephaestin	271791				114738					35394.5	77459.2				83375.8					16137.4		99395.7		133117	79979.1			165348	83813.4	318159							83624.1				98973.7			140661	170685
O94874	O94874	UFL1_HUMAN	UFL1	E3 UFM1-protein ligase 1	1087370			473789	82981.6	1780630			122409		250382	309508			922302	786266	316664		833099			661631		93343.6	219663	465404	1148740	378935	1453250		1692430	1192200	317940	167344		781599			398175		1466390	1244850	1456120	884242	521671
O60547	O60547	GMDS_HUMAN	GMDS	GDP-mannose 4,6 dehydratase	593749	1073970	838651	680159	590957	459455	772632	933789	960537	805693	833176	1159990	1065370	940868	622435	601492	658489	697760	799169	810579	852805	749294	1068710	588869	647637	347591	485953	701295	452799	1114720	558723	694253	665199	746643	1437090	513976	761075	831056	680886	817738	460858	537238	488675	585900	373014
Q6P1N0	Q6P1N0	C2D1A_HUMAN	CC2D1A	Coiled-coil and C2 domain-containing protein 1A	73631.4					273273			71529.5						115966	105963						102598					231475		256468		227205	243289				264392			80499.5		1240290	191194	278963	61074.5
Q06828	Q06828	FMOD_HUMAN	FMOD	Fibromodulin	41292000	83195400	67849200	87506700	24220200	53333900	65521400	259924000	73050000	75759000	32888000	44545300	140995000	42239800	38423400	65131200	72451100	83053600	17194200	43695800	81661100	54722900	50437300	44693000	37560200	74438300	119530000	121131000	41681900	79065600	40428500	43588400	81171700	59516600	53927200	64392700	64502400	63288700	45338800	86797000	43273000	78788100	52368100	64022900	104691000
P36873	P36873	PP1G_HUMAN	PPP1CC	Serine/threonine-protein phosphatase PP1-gamma catalytic subunit	1122940	821382	808601	827639	697890	1441880	1099690	738278	840571	990047	769516	962106	741607	595760	745841	856859	745359	546911	613178	1305970	717167	820483	865078	775033	1107510	619014	1196810	911530	1354030	794235	1248850	1216730	1081550	907748	487385	962468	921687	735187	868067		1286160	886432	890891	895587	1158340
Q02952	Q02952	AKA12_HUMAN	AKAP12	A-kinase anchor protein 12	5381890	4338380	3368210	4176920	5772070	6262950	4350790	2588380	2551110	6120040	4090530	5258940	2460430	3708030	5341220	5814020	4789860	3097980	1673450	6402540	3817440	5247420	4165100	7931120	10023100	4722310	5659540	4529960	9156680	4389890	5573060	7645890	5538100	4464500	4781620	5833630	3569630	3513880	6078510	3987720	8575810	5862300	6618390	5204040	6123860
Q9Y287	Q9Y287	ITM2B_HUMAN	ITM2B	Integral membrane protein 2B	1462770	1039220	887177	1434540	609810	1015090	1276880	1819630	1183970	892018	717147	982855	932545	1024850	1294220	980156	1338780	1291840	583690	814802	2332380	825766	1179510	1288860	1089950	1062600	910018	1014890	1502930	2311690	1770650	413977	984442	1586490	742645	1157810	1140410	1312270	1072630	870461	1259210	1814300	1299180	1432450	1517990
P55899	P55899	FCGRN_HUMAN	FCGRT	IgG receptor FcRn large subunit p51	4096160	5369070	3074400	4193070	2053960	2901040	4467910	3170150	4038160	4779980	5819400	4993780	4027330	4353450	2407050	2581790	3543970	3667610	4940970	6528960	7589680	4759140	5083380	3008510	3658290	4356360	2348290	3795430	3281630	3640830	3647550	3311240	2914390	5221610	1115980	1893290	3730220	4132280	4759520	2781590	2380520	2383120	3195010	3029370	3130270
Q13444	Q13444	ADA15_HUMAN	ADAM15	Disintegrin and metalloproteinase domain-containing protein 15	96600.9	249473			54105.8	122174	314891					128184		246753	119118	172818		152497	53076.6			68596.6		114273	90137.3				71133.2			84946.3		459858			397200	285343			124681	133030	139402	78563.8	171414
Q29RF7	Q29RF7	PDS5A_HUMAN	PDS5A	Sister chromatid cohesion protein PDS5 homolog A						174142									102513	130002			58743.4					62595.9					260998		121944	245572				126953			53450.6		222067	178171	155297	108461	227703
P13667	P13667	PDIA4_HUMAN	PDIA4	Protein disulfide-isomerase A4	7445310	993141	821889	1354090	1219480	6459140	1732020	771094	1269900	743494	1012590	1463090	604113	1260600	2182130	2830070	1418120	1276180	334263	1488570	925234	1340750	1804650	1994590	1998570	2192850	5441080	945336	5755830	593639	6968630	6056470	1159650	2131930	482493	5768030	634455	792383	4382460	751255	7111540	5493200	5691700	3807260	3557350
P06748	P06748	NPM_HUMAN	NPM1	Nucleophosmin	2153720	272974	329918	533501	378271	4584730	3625100	350208	404585	338781	448780	620845	352625	425763	1011560	1567500	727762	572177	600540	431404	545365	1194400	2069550	2082460	1529040	277957	12533000	346043	9931760	216984	8125410	9813770	500760	559930	840562	7862320	325003	372071	2946710	163265	9170620	3418610	2768970	1410600	1966210
Q9Y262	Q9Y262	EIF3L_HUMAN	EIF3L	Eukaryotic translation initiation factor 3 subunit L	692341	620389	254311	470635	451798	453967	286466	213046	482887	490227	539333	558393	209804	303587	606495	555402	285246	348931	791200	408647	142747	446773	543863	471497	660458	376643	590530	424115	708295	357113	812455	2708240	308855	393223	494167	634836	349880	610365	652650	305385	906530	703207	721364	643413	477734
P27216;P50995	P27216;P50995	ANX11_HUMAN;ANX13_HUMAN	ANXA11;ANXA13	Annexin A13	5586490	3399990	5234070	5468750	5377150	5710070	5140780	5676500	3420080	3693770	3597600	4119060	3929600	4492890	4448660	4251110	5204020	4693060	3363220	4427350	3425450	5187100	5282460	6031520	4836310	5424710	5847410	4622910	7358170	4212230	6880660	5762870	4472530	4599190	4454970	5285100	3364230	3272280	3729340	4204600	6517170	8000930	4545860	3417230	5026390
P10636	P10636	TAU_HUMAN	MAPT	Microtubule-associated protein tau	590208	470539	787522	703599	351174	462500	287062	156695	350566	1102010	673917	604321	146655	277691	419026	494832	299553	440432		378345	484756	475405	579686	699233	277459	588935	1154900	390011	1453420	90542.8	1022380	1219530	237272	969352	72674.6	1635660	454041	410547	600284		1759340	577023	1264820	989923	976768
Q99747	Q99747	SNAG_HUMAN	NAPG	Gamma-soluble NSF attachment protein	1439050	514523	945078	1162570	1125620	1233570	1216710	810420	718150	691822	1020390	877802	437923	679609	893748	1046130	1100210	937382	732791	1119520	601729	1295010	768089	1319220	1343880	1179030	1301370	961324	1624080	1061950	1352850	1254930	1059930	1003190	1085620	1237860	952583	653928	811605	662125	2142150	1224270	1071150	1366970	2086500
Q5JSL3	Q5JSL3	DOC11_HUMAN	DOCK11	Dedicator of cytokinesis protein 11	231222				52026.5	188621									86809.8	64603.2						35876.1					88456.4		288211		164573	78964.2				134692			91422.3		314500	279870	203369	143732	299368
Q53S08;Q9H0N0	Q53S08;Q9H0N0	RAB6C_HUMAN;RAB6D_HUMAN	RAB6C;RAB6D	Ras-related protein Rab-6D			397105	528930	404984	419978		337200	470501	619060	370276	492905	320324	489443	600096	577837	513842	420773	510104	320627	476526	485793	582958	557552	603310	605412		443027	395941		509321	291331		504850	3000860	427629	618943	547951	421572		321584	669417	439063	387116	490388
Q7L576;Q96F07	Q7L576;Q96F07	CYFP1_HUMAN;CYFP2_HUMAN	CYFIP1;CYFIP2	Cytoplasmic FMR1-interacting protein 1	3058630	646479	910135	1941980	1393650	2593990	1784030	1093070	831842	630899	1514440	1778260	1172100	1448310	2376130	2313410	2169560	1659660	905448	1759580	720551	1745590	1693330	2248300	1813020	1179560	2836680	982773	3718640	1027200	3454570	2582720	1171050	2027720	1339240	2971750	1077690	673650	2505320	1045330	3477160	3876340	2690440	2947810	3654550
Q58DX5	Q58DX5	NADL2_HUMAN	NAALADL2	Inactive N-acetylated-alpha-linked acidic dipeptidase-like protein 2	548543		320260	458533	225152	386250	575002		155726		192779	442577		357329	563508	383572	242261	414409		279260		404468		433341	531682	633306	474198	522463	585718	551012	403468	681521	589109	520661	312441	589414	421999	344747	171709		711080	449098	503599	539220
P26583	P26583	HMGB2_HUMAN	HMGB2	High mobility group protein B2	748211					479930	392674		801936	413996	885249	818516	705426	836442	920946	622926	761453		639343	346227		631510	444933	368594	574071	725272	1222620		2253370		1245970	3491210	118529	946830	422650	3131860	403501	611256	1105560		2397520	515562	768347	561348	358042
P60520	P60520;O95166;Q9H0R8	GBRL2_HUMAN	GABARAPL2	Gamma-aminobutyric acid receptor-associated protein-like 2	1969210		1382750	1472400	706434	924952	1280900	635484	1026870	999685	1210260	920642	474869	964003	1206730	862960	856401	1558910	612086	475228	645502	1058990	1439410	1244780	802384	1205130	1352670	1601240	1474270	1380040	1811920	871269	649799	1115880	1792380	912977	1230090	564135	882073		1015900	1274190	949851	1433460	1303560
O96033	O96033	MOC2A_HUMAN	MOCS2	Molybdopterin synthase sulfur carrier subunit	656407			467467		351219	551567		453948					338128	142006	554603			404127			593512			186733	891056															494122			343479
Q9UPT5	Q9UPT5	EXOC7_HUMAN	EXOC7	Exocyst complex component 7	507309		121738	184079	149576	537875	239151	116648	130642	84472.8	182448	175405		134096	246499	457831	222560	149939	59404.4	182979		151850	175287	83823.5	177599	121043	768629	130703	780221	89148	651165	619141	93941.7	234521		581213	87391.8		294928		651161	683236	509320	263294	555324
Q93034	Q93034	CUL5_HUMAN	CUL5	Cullin-5	685255		309116	269071	465176	670744	315718		80254.8	82863.7	272096	449781		199511	531986	726801	397474	83426.6	111501	347185		230728	109977	395088	283492	389825	614232	201158	897457		622164	780135	173426	406823	251216	692058	155445		331009		896158	596055	742973	472006	863459
P10915;Q96S86	Q96S86;P10915	HPLN1_HUMAN;HPLN3_HUMAN	HAPLN1;HAPLN3	Hyaluronan and proteoglycan link protein 1	6452380	4540580	2884420	4915750	2382100	3850300	2800390	4747340	1477770	6394510	1122060	2850660	3478250	1505640	3902690	5359390	4222110	6532130	185818	2636130	4982090	6885910	1597470	2690130	5733220	8731660	7232510	5644690	6597080	4478930	3118880	3879740	1962920	3022860	4282080	5783320	1902220	2677920	3169870	3669230	3391040	3254260	7050440	3544520	3458670
P51114;P51116;Q06787	P51116;Q06787;P51114	FMR1_HUMAN;FXR1_HUMAN;FXR2_HUMAN	FMR1;FXR1;FXR2	Fragile X mental retardation syndrome-related protein 1	1664010		722533	271622	1137530	1939310					994408	880661			1254790	1605820		890307	992224							777182		583726	2089130		1780910	2203160				1871250			1458350		2411860	1772500	1621050	1476100	854146
A0A0B4J1X5;A0A0C4DH32;P01762;P01780	A0A0B4J1X5;A0A0B4J1V1;P01782;P01763;P01762;A0A0C4DH32;P01780	HV307_HUMAN;HV311_HUMAN;HV320_HUMAN;HV374_HUMAN	IGHV3-11;IGHV3-20;IGHV3-7;IGHV3-74	Immunoglobulin heavy variable 3-74	112219	322393	325711	292843	2595.96	114578	236292	367247	52683.8	77347.9	188235	196075	73719	335024		88367.8	124437	272145	55523.4	386363	306065		94264.2	60632.7	95620		851957	207944	159539	132654	93683	279355	330474	169611	103551	275374	120455	126285	262158	401333	135555	88643.9	127895	189142	291115
P48061	P48061	SDF1_HUMAN	CXCL12	Stromal cell-derived factor 1	7484790	8800700	3470200	6536560	4216960	7054650	8890950	11510200	5220060	3203000	4296830	8911460	12885000	10046300	6982800	7311830	12309300	10926100	3384330	13795100	11479100	2928870	10889100	8058800	3812500	6221790	7152320	5156490	7744230	9296770	9876880	7344250	7293710	8995620	12236900	7667290	7556010	9055660	5528790	12697400	3640910	9354950	13069300	4821050	19155100
O14498	O14498	ISLR_HUMAN	ISLR	Immunoglobulin superfamily containing leucine-rich repeat protein	12210100	5924570	6569940	8386150	3312990	4489140	11100700	7418410	9886340	7826790	6594880	10286300	9854890	12266200	7200320	6670180	8546480	15730900	9427550	3777270	13985400	6570750	10314200	8931440	4998180	5723280	6549640	6557770	7961490	15250300	15537300	4991480	8235800	11112500	14328400	6230470	15434800	12852200	6746360	15327600	6297750	14086400	4678200	7028690	6167680
P47870	P47870	GBRB2_HUMAN	GABRB2	Gamma-aminobutyric acid receptor subunit beta-2		2431490	1605670				1273440	1628650	4487600		3576400		2178160	1372520																1567200	596937	2041360	1289890		1197730	1493250	416102	1348640		1518600
Q9H4F8	Q9H4F8	SMOC1_HUMAN	SMOC1	SPARC-related modular calcium-binding protein 1	2462970	6431790	2242780	3086820	2247730	1860480	7061490	3278380	8489600	2747240	2415890	2322670	5038310	7264680	5016730	3295420	5659870	10325300	9296390	2111720	12777100	1610960	4182600	2504390	1164100	1031760	1674530	2598060	878164	6393460	3345190	2378860	1297720	19198800	8175190	1197470	6306830	3403370	2769830	2680050	708978	2337980	976792	2121910	3444150
P13598	P13598	ICAM2_HUMAN	ICAM2	Intercellular adhesion molecule 2		112635	214363		123510	183778	236694		102846		136119		315623					114356		66995.4						285935	223192	241642	112218			197410	182900	167046		123938	139164	1055770	93252.8				145655
Q9NXR1	Q9NXR1	NDE1_HUMAN	NDE1	Nuclear distribution protein nudE homolog 1			99479.9		199289	241304					49343400	74770800			201122			90528800	142671			213161		230022	205172		262982		278686		229732	202496				53293.9					301421			192352	153924
Q8IXJ6	Q8IXJ6	SIR2_HUMAN	SIRT2	NAD-dependent protein deacetylase sirtuin-2	244757		102259		94240	118172					115972	121460			203247	178460		77316.9	230382	178436		153714	101190	66198	163190	88743.1	175992	125866	232934		233784	191762	94897.5	157534	264334	214546	211159		87525.2		230579	220921	156880	219493	164177
P57076	P57076	CF298_HUMAN	CFAP298	Cilia- and flagella-associated protein 298	28368.7				29798.7																								184366												131900
P17302	P17302	CXA1_HUMAN	GJA1	Gap junction alpha-1 protein	276622					114698									171928	243761			32487.4								286405		241607		319806			128224		276726					145964	414305	184170	250653	348617
Q99447	Q99447	PCY2_HUMAN	PCYT2	Ethanolamine-phosphate cytidylyltransferase	1216640	1269200	1340170	1456400	1063860	915944	995281	872215	1324690	1587160	1309150	1300190	749058	1124530	1272230	1035930	1728970	1279030	728065	859878	914585	1420660	1313560	1813400	1676020	2260230	1128700	1510750	1132630	1271520	1387070	1185940	936014	1204090	1951960	1264080	1263610	1284570	989991	915751	1829390	958672	1335310	1299710	1436670
P46060	P46060	RAGP1_HUMAN	RANGAP1	Ran GTPase-activating protein 1	273792				42275.5	503841									174117	78718.8						37306.8			37370.1		153907		447285		125140	499574				352969			131601		515746	518083	154321	148081	104219
P24844	P24844	MYL9_HUMAN	MYL9	Myosin regulatory light polypeptide 9	6306970	1215900	3602570	2995020	7084400	8403010	3205850	1847200	2818270	2582470	3438480	2267900	484131	2996870	6480780	8225730	8281290	3044750	1528460	4770030	1061470	5013960	2752880	6997190	7887640	2929350	6816190	1884700	8037980	2672310	9191510	11093100	3656840	2790640	1385420	15525100	1624950	2336990	6963020	5806060	6011890	7508300	7521070	7623650	9151030
O95232	O95232	LC7L3_HUMAN	LUC7L3	Luc7-like protein 3	49198.3														66168.9	20103.8			44114.2			57974.1			25344.7		69446.8		124870		61737.4	149298				136653					167084		87929.9	63596.8	21873.8
P30419	P30419	NMT1_HUMAN	NMT1	Glycylpeptide N-tetradecanoyltransferase 1	1315830	113495	165189	286015	390858	1090750	180916		303764	264040	352275	311849		211807	610119	730694	641124	248175	353594	224263	160859	418158	270563	499034	329604	795194	1007690	265625	1020180	127175	1070720	982056	257474	418190	232916	1015410	225075	206575	673078		1191740	683070	605696	597806	966509
P51784	P51784	UBP11_HUMAN	USP11	Ubiquitin carboxyl-terminal hydrolase 11															76270	98230.5									88440.4				191947			195349		68352.5		197347					202063	148522	194288	117705	170380
P06681	P06681	CO2_HUMAN	C2	Complement C2	21009300	25156200	13658500	21883900	14725600	22274000	13252100	33220400	10157600	18316600	12399000	16653900	21839100	23415300	13216800	18391500	22471200	20890400	10368400	28476100	20943600	12386500	15549200	26608100	19190700	29114700	34175400	18574600	14760100	19482500	15167800	14253700	25025600	21225400	10586900	22166000	12818100	20661400	22998900	49724700	15406800	18381400	26288500	19738500	27464500
Q9H9Q2	Q9H9Q2	CSN7B_HUMAN	COPS7B	COP9 signalosome complex subunit 7b	224818					397758					207882				193249							175218							372291		472686	528919				340091					376689	272767	302970	164266	266937
Q9Y697	Q9Y697	NFS1_HUMAN	NFS1	Cysteine desulfurase, mitochondrial	1497910		3250710		191639	188198						220304			210602	109586		121915	285711			3209340	150900	217546	208445			94887.8	43188							2004430	56358.1	220879	151940		119322	63772.1	151879	187523
Q8N423;Q8NHL6	Q8NHL6;Q8N423	LIRB1_HUMAN;LIRB2_HUMAN	LILRB1;LILRB2	Leukocyte immunoglobulin-like receptor subfamily B member 2	311669		159059	147791			201366		428635	253980	260977	255961	308236	443764	200636	88365.1		256624	981936	601977	324185	495572	407073			102754		192494			75453.5			537440			227101	177108	65320.7	364308				52790.8
Q6VY07	Q6VY07	PACS1_HUMAN	PACS1	Phosphofurin acidic cluster sorting protein 1	397528		45045.2	296897	368626	439999				373085	827254	643771		609652	733787	365187	150293	67662.1	279462	93459.6		730989	152039	174142	190964		615039	153992	1062280		1355040	1461690		221139	36279.2	898138	105675		295953		1244660	1195910	610448	326680	879251
P55209;Q99733	Q99733;P55209	NP1L1_HUMAN;NP1L4_HUMAN	NAP1L1;NAP1L4	Nucleosome assembly protein 1-like 1						280089	38569.5								99789.4	142589						95533.3			14005.3		301129		359904		413783	134612		117434		298890			51356.4		297046	259593	182458	98768.7	128120
P27105	P27105	STOM_HUMAN	STOM	Stomatin	8985250	11148300	9258990	9212240	6906850	6096160	12878500	17424400	12744800	14515300	12219600	8742030	14197700	5130570	7279510	6314410	18509300	7647700	7731370	10400600	7566200	3687220	7160440	6851580	8532090	8389530	8064680	6738270	7477150	10190800	11260800	10855400	14633500	8786940	9156340	9054530	9039780	17644300	6759050	9051010	4310800	9024490	7625050	8534550	11876300
P62081	P62081	RS7_HUMAN	RPS7	40S ribosomal protein S7	4077810	857548	1143230	1743830	2707590	4709510	1513610	1172570	2551540	1796980	2189310	2439860	1606780	2935450	2845340	3001850	2090470	2541850	3085660	1620670	1032620	1645910	2807060	1770230	2270300	2138460	4453690	1473150	5133640	1118830	3863170	5460130	2014830	2148200	1760210	5379250	1895330	1040280	4306970	1955690	5724860	4168600	4910510	3866630	3224230
Q8IVF7;Q96PY5	Q8IVF7;Q96PY5	FMNL2_HUMAN;FMNL3_HUMAN	FMNL2;FMNL3	Formin-like protein 3	770322		268593	187765	324642	812469	539070	323055	247324		310881	499439		377921	844085	665870	625732	465793	268456	380392		358460	512745	461598	419158	274627	633672	330043	1068070	132306	925088	851149	247516	330300	630949	1178020	398385	197600	495440		1315550	1280380	1060160	712762	1464150
Q9C0D5	Q9C0D5	TANC1_HUMAN	TANC1	Protein TANC1										101895		147415				146250		57618.6				69301.2		112460	85032.6				229743		169205	82203.3	142894			239633	112082	50666.9			247166	121507	189831
Q9NSD9	Q9NSD9	SYFB_HUMAN	FARSB	Phenylalanine--tRNA ligase beta subunit	1185810	161862	736544	786954	911197	1436220	531792	147270	337439	442318	1041270	455098	57366.2	548925	1057130	1178290	965756	544440	512013	662603	592406	791144	554583	1210250	854341	765445	984308	784404	1300160	388992	1190500	1353170	564913	910776	333897	1207500	650303	480498	897730	279916	1512860	1000930	1413250	1133960	967620
Q8WU79	Q8WU79	SMAP2_HUMAN	SMAP2	Stromal membrane-associated protein 2	693165	505884	657213	508482	488680	450546	679698	454409	790311	625583	719978	787277	691025	595134	482771	399005	633183	493416	738375	957558	374138	870085	801281	397826	517247	412232	216981	544654	434008	537391	521782	488047	473939	624677	782130	309878	572321	554875	497253	484553	396870	512728	403473	478943	255911
P08237;P17858;Q01813	P08237;P17858;Q01813	PFKAL_HUMAN;PFKAM_HUMAN;PFKAP_HUMAN	PFKL;PFKM;PFKP	ATP-dependent 6-phosphofructokinase, muscle type	3292500		2799930	1686400	3357660	1990900	3056520		3013190		1377450	2328160				2880830	2264710	2980090	1574950	1424060		2392190	2225820	3422820	2256240		3513210	2796090	3746800		2542560	2175010	3416610	3297260		3833500	671315		3117190		3241320	2236120	3107890	4116030	2577840
Q7Z5G4	Q7Z5G4	GOGA7_HUMAN	GOLGA7	Golgin subfamily A member 7	413858		152884	273334	40030	93848	226709					183533			301332	212085	423295	264689		238702		146525		207640	119812	152033	230949	211187	387391		341821			295694	175355	283240	235239		162407		300869	376209	206881	291784	183705
O75828	O75828	CBR3_HUMAN	CBR3	Carbonyl reductase [NADPH] 3	3601040	1312530	2869310	3843590	3354250	3109060	3449780	2939380	2165400	3408680	4059580	2297130	2535650	3339340	3397140	3609430	3534570	2375950	1911170	4266760	2349840	2728260	2890870	4677150	3725430	4124450	4002160	3302390	4465690	3068350	3558880	4892730	2698540	4059330	1445160	4284130	3871030	2143550	3962770	2360450	4962300	3630890	4833020	5819760	5687850
Q14767	Q14767	LTBP2_HUMAN	LTBP2	Latent-transforming growth factor beta-binding protein 2	44145600	43702000	44687200	45769900	37051900	41456700	62392000	63549000	33362900	28793100	30801000	41633800	57594700	49377700	63743100	48915100	51303600	69166000	20761000	30293400	62135100	46241300	43975000	38084300	43298400	38447700	48741500	47528100	39377700	62603500	53771800	32529400	55606600	38020300	49231900	74823400	47789700	45178000	35597100	60901600	43691100	40584400	45038700	46235200	60570200
Q9NZJ9	Q9NZJ9;A0A024RBG1	NUDT4_HUMAN	NUDT4	Diphosphoinositol polyphosphate phosphohydrolase 2	949658		511445	570896	576599	1017210	580175	246784	232222	484864	562780	395840		210314	719589	1031940	1052830			341138		575526	90753	963451	725257	1178450	885838	550363	949603	277782	914582	1365140	447105	538599	128965	1452080	231268		639496		879530	1143900	1207270	1130400	1336540
Q9UN37	Q9UN37	VPS4A_HUMAN	VPS4A	Vacuolar protein sorting-associated protein 4A	469423		189090	49070.3	290812	464562	258211			139481	86091.5	210493			398141	299204	320230	234348	250605					223694	259986	135996	621093	174705	760965		692290	606842		297684	413162	680592			185578		835339	538862	533400	334663	352043
Q99570	Q99570	PI3R4_HUMAN	PIK3R4	Phosphoinositide 3-kinase regulatory subunit 4	133435		130487	184237	185362	276234	184222		65945.2	64173.6	188301	132997			295838	259317	80625.4			115562		262060	189483	225931	239032		271067	93468.6	347814	54646.6	335361	247723	171724	185771		264295	81855.9		204700		406153	286129	282786	288361	413829
P35580;P35749	P35580;P35749	MYH10_HUMAN;MYH11_HUMAN	MYH10;MYH11	Myosin-10	5644200	3180580	7684290	6966900	10925700	9007840	4469350	5439900	1990910	3156750	6554120	2983210		6340430	8108750	11755100	13326900	5158380		9947550	6515100	3373580	4492580	11161600	14293800	4101650	10900600	5280340	12441200	4198620	10917400	9850630	5664800	6032180	6877280	26568900	4474490	4563080	7896570	7342330	13123700	10031400	9892010	10341900	17932700
O00481	O00481	BT3A1_HUMAN	BTN3A1	Butyrophilin subfamily 3 member A1	126277										98067.1	199802			114289							112325		96672.1	153491												5816.83				76404.5	59740.9		96791.8
P08559	P29803;P08559	ODPA_HUMAN	PDHA1	Pyruvate dehydrogenase E1 component subunit alpha, somatic form, mitochondrial	946236	1178200	3375600	1657240	2310550	1998240	2047390	958944	2464020	2631550	2538690	2150460	2470540	1585890	1608620	1686970	1644320	1959110	3322110	1824360	1954630	2278220	2054360	2028670	2001370	952110	704792	2094340	1307200	2049460	1074980	1097280	1242580	2134520	883696	849427	2704210	2052630	1577710	1861210	1510340	1820840	798301	2060670	1530000
Q07955	Q07955	SRSF1_HUMAN	SRSF1	Serine/arginine-rich splicing factor 1	1959570			302294	755169	1710310	894677				612243	608369		724361	904056	1029380	840391	471645				477621	713716	478864	1013600	893651	2944690		3280300		1224120	3375420	628278	1176990	392812	1470600	181990		1507190		3917040	1210390	1369180	1012360	1244490
P15498	P15498	VAV_HUMAN	VAV1	Proto-oncogene vav	446577														161386														80483.9										50497.5
Q9NUQ2	Q9NUQ2	PLCE_HUMAN	AGPAT5	1-acyl-sn-glycerol-3-phosphate acyltransferase epsilon															168734							189693																			111407			160053
Q03001	Q03001	DYST_HUMAN	DST	Dystonin	112114		1218870	154082	1422690	341591	121201				258784	89314.7			255611	266086		117117		63686.8		159845		328809	150040		1522010		260827		367494	311320				407330			263290		525086	300329	297356	269927	388917
Q9BUP3	Q9BUP3	HTAI2_HUMAN	HTATIP2	Oxidoreductase HTATIP2	395913		340968	427244	282782	407930	360478		1184810	617632	427326	489674		439684	730153	297776	1253620		1195740	547989	427637	437058		405072	497340	457975		528072	395022		240959	327757	574895	179787	1021290	163750	530530	399041	356824		275818	324953	354201	74168.4	310411
Q96G23	Q96G23	CERS2_HUMAN	CERS2	Ceramide synthase 2	139716					263730									243849										60059.7		415056		470655		503645	321007				453609			161671		540115	356965	249195	205895	276037
P01591	P01591	IGJ_HUMAN	JCHAIN	Immunoglobulin J chain	30107700	53033500	85194600	52620600	23360200	36126900	26323100	53440800	72523300	38740200	34252900	59159700	24223400	38739600	7372600	11982600	21948600	132392000	19617500	24730200	75787500	30215800	31043800	13158300	24373000	48469600	32284100	61065200	37405200	45053100	18599100	70767600	44151900	19108800	82760000	35311000	95999900	26163800	25267300	116630000	21736500	41409200	32902100	47484800	70357000
Q5T013	Q5T013	HYI_HUMAN	HYI	Putative hydroxypyruvate isomerase	39747.6	145822	273194	228528	286436	211485	221006	230938	160909	369728	293258	192818			107455	134098	206150					230694		244861	236194	660835	684286	361763	374609	95095.6	279033	931972	205064	306795	287229	198218	263125	155682	127585		874143		124486	190172	160237
Q16610	Q16610	ECM1_HUMAN	ECM1	Extracellular matrix protein 1	12344900	17558100	11041900	11867900	8114000	13416800	11474900	16615700	7537670	7853850	4771390	9481070	11085000	17992500	6799790	10279800	6863900	16554300	9926510	13609400	16775400	9264530	11123200	14442500	9002920	19523200	25106800	10612500	9320800	15737200	9163710	6799040	19740600	8169830	9565900	9862670	8425380	19263700	10688800	19524100	10326900	9457680	10002400	10181200	12715600
CON_Q05443	CON_Q05443	LUM_BOVIN	LUM	Lumican	7511080	24718900	11682300	20800400	9886940	11049300	13244000	32207200	14763000		4058110	17981600	41890200	15852400	12850800	17742900	21476800	5927750	10412900	8321490	19618600	4626430	11817900	27203400	14345600	37178300	36955800	21941900	7503520	16959800	6248730	25743200	10513300		16880000		16819300	28628300	34565800	20302700	41735600	19604500	19552300	14043200	3845520
O00506;Q9P289	O00506;Q9P289	STK25_HUMAN;STK26_HUMAN	STK25;STK26	Serine/threonine-protein kinase 25	73665.3															86249.4													476465		301270	215743				395506					384180	260449	165951	88179.2	109947
P19388	P19388	RPAB1_HUMAN	POLR2E	DNA-directed RNA polymerases I, II, and III subunit RPABC1	323495	86525.5	216607	294907	391119	497820	311001	139242	216346	263019	320474	316237	196437	210117	442177	426094	320292	170352	291933	427947	130145	399598	262557	375237	407774	192269	325834	237645	491521	208273	419162	551441	320122	337076	332137	465879	285417	266523	404318		603817	442788	391995	411280	456359
O43150	O43150	ASAP2_HUMAN	ASAP2	Arf-GAP with SH3 domain, ANK repeat and PH domain-containing protein 2	301901		273842	375844	387560	434613	269550			323320	274473	262438		203348	310807	330774	290598	313270	143368			163937	156903	286766	270390	95065.7	368803	334068	610427	281739	409082	523036	315407	144866		458946	272035	214692	354369		718546	435297	424398	315760	408861
O75923;Q9NZM1	Q9NZM1;O75923	DYSF_HUMAN;MYOF_HUMAN	DYSF;MYOF	Dysferlin	297331		279561	370548	600930	335763	385072	289731			418572	401331		340897	451557	579128	271829	362437		344862	338440	278084	317446	396163	359210	206600	416173	317581	390534		432704		418948	445127	430903	606504	269952	230515	529544		879412	472280	619923	448890	384031
O75400	O75400	PR40A_HUMAN	PRPF40A	Pre-mRNA-processing factor 40 homolog A															49123.3	102947											144496		217442		132233	442042				414687					526688	154626			431912
Q8N4P3	Q8N4P3	MESH1_HUMAN	HDDC3	Guanosine-3',5'-bis(diphosphate) 3'-pyrophosphohydrolase MESH1	167531	169548	190978	172169	107675	113787			323724	291661	340404	174061			193330	112629	312860	146141	290365	197418		209219		137615	153765			191462	130663	161996	192184	260880		227550	156698	114180	238835		184734	105403	116985	85665.9			112691
Q9NUM4	Q9NUM4	T106B_HUMAN	TMEM106B	Transmembrane protein 106B	136731		42796.2	249487			439093					110447			453934		507205	255743	174000	311081		327006	240919	467188				351750	355990	254278	258733			334535			270321		136779		273699	612832	300686	306342	350062
O43752	O43752	STX6_HUMAN	STX6	Syntaxin-6	353297		223376	287003		295047	319017			272584	302364	363046		317943	268310	184513	163558	249908	519885	416791		321581	312323	200711	180315	218184	163380	259959	246757	354086	203185		234281	296937		182210	322461	286606	268962	208283	186330	229914	203336	176924	150022
O75175	O75175	CNOT3_HUMAN	CNOT3	CCR4-NOT transcription complex subunit 3	102936				118072	159614			3377210	5538950	3988520	4418230		39004.6	132252	3025060			3229020	88476.4	4073500	193065		107260	3958260		76640.9		148595		149781	4306790									196699	121007	154010	117265
Q15435	Q15435	PP1R7_HUMAN	PPP1R7	Protein phosphatase 1 regulatory subunit 7	2701000	733623	1297080	1355950	1735650	2717170	1644340	612683	1110660	1047080	1255070	1276310	157444	864304	1609880	1644560	1252620	1295440	1114040	1060800	429586	1346770	1189540	1634410	1457300	2044990	2199730	866677	1908920	827185	2632410	2033710	1202720	1705610	892681	2036600	981077	910950	1582860	1082370	2151090	2029300	2101130	2114880	1832060
Q96BN8	Q96BN8	OTUL_HUMAN	OTULIN	Ubiquitin thioesterase otulin			204908	126443	178779	103393	144776		124794	118148	169020	101637			178411	138577	182877	197717	237926			189713			60752.2	198094			163305		251057	176551	154728			174436			113550		151649	234437	139232	232243	135824
Q14155	Q14155	ARHG7_HUMAN	ARHGEF7	Rho guanine nucleotide exchange factor 7	222692		1017880	117926	197155	534336			43484.8	1215470	230992	116093			280667	301596	52733.2	178193	163707	240036		439829	332577	246788	333970		354560	185631	526425		503026	599506	315893	172378		360481	126080		317567		567309	341298	283477	308835	424848
P19827	P19827	ITIH1_HUMAN	ITIH1	Inter-alpha-trypsin inhibitor heavy chain H1	145051000	195409000	102047000	118230000	79970800	130766000	113744000	209773000	84448200	96358600	70785300	75316800	123138000	119117000	83735700	102239000	97075200	184807000	31060000	84281000	167986000	126842000	115209000	143124000	131114000	172153000	271899000	128197000	122170000	104093000	91063300	104195000	144757000	126342000	92787900	135275000	70587000	67717200	123832000	205760000	120112000	111189000	170451000	95422800	246388000
Q99808	Q99808	S29A1_HUMAN	SLC29A1	Equilibrative nucleoside transporter 1	75168.5	53976.2	341111	73189.6	216869	235882	285698	386284	521012	396564	536514	231032	175088		421370	296159	255180	189876	462996		414877	463570	494623	293364		230877		452168	336688	516076	360403	78251.4		430696	518870	213690	490219	416743			218734	279318		264943	213657
Q86WA6	Q86WA6	BPHL_HUMAN	BPHL	Valacyclovir hydrolase			70993.2	88112.9	627374	47806.4				73140.2					49552.1				899193		112526	95600.4		80271.6		36850.3	71758	114043	63245.3			59816.2						67997.9			58335.2	33838		87363.2
Q92959	Q92959	SO2A1_HUMAN	SLCO2A1	Solute carrier organic anion transporter family member 2A1	191949				3973410	265212				56617.8									3497020	3858610	109426				79621.7			65451.5	1593440	72270.4		149635		226022			118086	100953	106878		50875.5		38261.7
O95372	O95372	LYPA2_HUMAN	LYPLA2	Acyl-protein thioesterase 2	1039620	734347	969792	625494	903584	693339	1062940	1116110	1272920	1264650	1098020	1375870	1409180	1231820	874993	520386	1105900	927556	1786180	987690	658362	903139	1269340	618073	854213	936865	572020	987818	503188	998398	705304	666099	474665	914004	466876	638415	1421280	1190140	963408	1506320	563033	807776	664163	840144	525164
Q14766	Q14766	LTBP1_HUMAN	LTBP1	Latent-transforming growth factor beta-binding protein 1	11361100	14358600	14214300	13507200	28056900	14580000	23901300	17508900	17604500	14455900	10618500	18200400	18817700	19307900	20537000	24659000	20696100	30604400	13799400	23893500	33206600	15858800	16035600	16215200	13137300	8868250	19916700	16394800	15050100	41784100	20470700	9639960	22747600	26520400	21203300	16210400	28614300	28112900	14175100	32004400	13361700	15151700	14817700	20265100	31886000
Q96CD2	Q96CD2	COAC_HUMAN	PPCDC	Phosphopantothenoylcysteine decarboxylase	55833.8		225359						132291		170080	202840			153561		205175		154114			161592										101695	67890.8	62617.9	165549		171798	114843
P49368	P49368	TCPG_HUMAN	CCT3	T-complex protein 1 subunit gamma	5138560	2873340	3830310	3726110	5134680	4716740	3841090	2594570	3271200	3783060	5171170	3827590	2629240	3477040	5053890	4699620	3931650	3102770	4448190	3952840	2265390	3669260	3371690	4309730	4493120	3648980	5294090	3814680	5193890	3047790	5313820	4625640	3577610	4023030	4835370	5029610	3421000	2465760	4582140	3039970	5400920	4960120	4911890	5854190	5553410
P0DOX5	P0DOX5	IGG1_HUMAN		Immunoglobulin gamma-1 heavy chain	25443300	34399600	30786700	48743300	24786200	29467500	43518600	51013500	31366400	17662900	19089300	19357200	59589400	47076900	11094300	22478500	15968400	30638500	14084600	37511300	35935100	12580200	28264300	13201400	15471200	30749300	21460800	31739800	9100850	35101600	14544600	17371900	37760700	34869900	29250900	21007200	15651700	15811400	27169900	45383300	4552080	9587320	15973600	20473800	20693400
P08758	P08758	ANXA5_HUMAN	ANXA5	Annexin A5	103781000	37977300	37271000	46379600	47706700	72089700	45692500	59961600	36164400	45542800	62386700	51145200	64805700	58509000	78919600	98062100	67308200	76339500	38152700	70479900	82281400	60195500	62217800	100620000	84367000	66261500	82725000	44642100	84901100	48821100	97927200	74122500	36267700	55063300	82973400	101103000	59931900	47917700	56466400	48899400	96916700	91198100	94843400	119775000	120210000
O76095	O76095	JTB_HUMAN	JTB	Protein JTB									410274			303694			323360	275119	234570	206311	490279			274067											325129	325581	336248		297518	209550	263274		244119	172063	93986.9	239757
Q14571;Q14573;Q14643	Q14571;Q14643;Q14573	ITPR1_HUMAN;ITPR2_HUMAN;ITPR3_HUMAN	ITPR1;ITPR2;ITPR3	Inositol 1,4,5-trisphosphate receptor type 2	317638		334627	356855	667083	825726					328627	352890			426398	715864	403114					404932		591984	558030		576327	202004	812877		638624	748113	400960	370943		681109			565702		826724	766036	734201	732275
Q8NE01	Q8NE01	CNNM3_HUMAN	CNNM3	Metal transporter CNNM3	547663		147848	85157.5	116966		75226.3			85643.4					219401	129146	92886.4	70616.9	50027.3	37259.2		271308	265212	270500	216335	44090.9		108391	381926		278019	50426.4	125094	141671		159198	242776				314038	445162	236819	269822	250229
Q96A19	Q96A19	C102A_HUMAN	CCDC102A	Coiled-coil domain-containing protein 102A	132344					149114									43145.3														447333		223638					168556					371546	86963			140998
Q9BTT0	Q9BTT0	AN32E_HUMAN	ANP32E	Acidic leucine-rich nuclear phosphoprotein 32 family member E	853970					1285110						245446			449869	422191						282777	299044	310105	404941	217960	1217890		1739810		1613850	1309260		294712		1523850			267864		2108070	1325960	1026520	536511	628578
Q9P2T1	Q9P2T1	GMPR2_HUMAN	GMPR2	GMP reductase 2	1721100	286806	1328510	1400550	1480570	1510450	1353600	895549	496312	1297840	1060240	1066950	259707	1283930	1250230	1535490	1304830	880539	1237070	1096900	534732	1477020	1271830	1059780	637674	1253920	1408040	1189220	1387300	961705	1363630	1523770	640359	1388740	1424020	1372660	1273630	976848	1459270	954444	1479980	1156000	1700020	1231280	1276920
P29692	P29692	EF1D_HUMAN	EEF1D	Elongation factor 1-delta	2933270	855937	1000540	1508600	1631350	6217050	2493900	1048800	1101760	1197900	1419230	1549740	856563	1481250	2119440	3065790	1734310	1452860	571570	1950730	443425	2044010	1826120	2200470	2076760	1017470	3841970	1266430	4901400	745348	5529740	4320980	1898600	1961430	1094280	3737560	783911	632264	3229880	798535	4771200	4199030	3185980	3268720	5326250
Q03001;Q9UPN3	Q03001;Q9UPN3	DYST_HUMAN;MACF1_HUMAN	DST;MACF1	Dystonin					70904.5	81104.4									26454.1	142945	23725.5												145986			89180.1				125405			75564.5		136545	149508	92951	80516.7	97973.2
Q86YB7	Q86YB7	ECHD2_HUMAN	ECHDC2	Enoyl-CoA hydratase domain-containing protein 2, mitochondrial			173185	43157	181995	17123.9					114716				85816.7					91748.1					154120			129218									158198		317342		88615.3		97616.4	126395	530687
Q5HYK7	Q5HYK7	SH319_HUMAN	SH3D19	SH3 domain-containing protein 19	836812	244050	1022290	1092270	952303	1296790	864391	206693	578307	767836	763922	705138		720658	1080510	778337	631741	631865	454725	383911	407290	1141240	889788	747171	771749	1041810	1225850	796065	1250110	385735	1477700	824008	680368	1088340	573641	663812	512677	482509	550636		1594500	983285	1130310	1429880	765711
P04070	P04070	PROC_HUMAN	PROC	Vitamin K-dependent protein C	276862	18164900	1087150	1204650	1919210	404980	2451040	2918980	13238900	6302290	623035	2326030	4254170	2494590	418115	1059330	907934	2366660	947432	845416	5928310	1839800	9346320	333873	5138330	466694	1566570	1121630	555023	1974580	473984	734355	1330280	3188830	1603460	637732	1320310	3857480	790615	3969190	184085	461976	523680	699705	626842
Q9UQ80	Q9UQ80	PA2G4_HUMAN	PA2G4	Proliferation-associated protein 2G4	3437610	1479800	2168630	2275980	2957860	3030380	2274320	1643010	1760890	2104570	2183630	1903670	1465720	1915670	2476540	2642070	2254540	1612150	2836970	2034120	1322700	2527410	2052060	2524580	2468060	3034290	2309240	2226590	2684280	1701170	2826290	3321330	2458440	2433230	2390840	2477230	2030550	1705100	2636570	1414660	3033230	2966590	2985820	2575440	2180120
Q9H9G7;Q9UKV8;Q9UL18	Q9UL18;Q9UKV8;Q9HCK5;Q9H9G7	AGO1_HUMAN;AGO2_HUMAN;AGO3_HUMAN	AGO1;AGO2;AGO3	Protein argonaute-3	1411350	315677	746680	679388	1050740	1130370	706116	484459	540973	608929	791697	624917	193119	695722	1212230	1147400	994141	771238	725658	876933		995151	783825	1209560	1189050	885000	1001520	704113	1156190	625513	1028110	922195	889088	709629	483207	1096080	828657	722178	1026550	565329	1296530	1151960	891378	1188210	1339460
Q9Y6W3	Q9Y6W3	CAN7_HUMAN	CAPN7	Calpain-7	344626		509299	436058	472826	107258	514135	512048	358762	355400	486779	447704		378202	427174	611197	528487	336701	316830	512900	539891	495465	481984	392632	408001	412740	377675	509389	403867	492578	477376	333258	414408	446496	782031	445376	659310		518819		369309	468566	287767	482711	846762
Q9BXP2	Q9BXP2	S12A9_HUMAN	SLC12A9	Solute carrier family 12 member 9	259313	248700	195826	254671	43407.9	132345	546699	38336.8	280430	248284	305159	248069		259062	143321	206898	138740	239048	366002	393039	109023	435658	123567	230594	120880	174272	187842	385161	254524	447245	161723	91019.4	314117	408624	155485	315180	337941	243222	318424		239778	197661	184864	221821	271158
Q8NBM8	Q8NBM8	PCYXL_HUMAN	PCYOX1L	Prenylcysteine oxidase-like	533582		99301.6	404523	198964	357319	434355			170600		345032		410605	192098	375548		456201	622381	526955	658276	323851	427801	309065	175126	718852	382921	366044	563368	521214	379804			552959			346827				161238	255879	449624	567599	563142
Q9BTU6	Q9BTU6	P4K2A_HUMAN	PI4K2A	Phosphatidylinositol 4-kinase type 2-alpha	751390			228107	188216	407822	368538	152211	237461	151268	188405	471654			301217	256848	242415	255859	486413	342419	190291	336428		191655	179992	239641	369932	160448	500518	172132	530007	300970	211194	357320	523975	380749	328998		216696		425902	581205	518107	362393	536004
P19338	P19338	NUCL_HUMAN	NCL	Nucleolin	4060260	1488760	2058080	3040040	3335970	5330680	3472690	1180610	2185750	1717060	2774690	2915430	1237020	3153360	4744560	5039970	3723980	1879710	1178930	1858020	1278260	2528300	2876660	2809120	3637570	2388660	7893410	2258860	11499300	897363	7045330	11013400	2537080	4133670	2047020	9541440	1226490	1255520	5493980	1680790	13495500	4606680	5359200	4231250	5166670
Q86TI0	Q86TI0	TBCD1_HUMAN	TBC1D1	TBC1 domain family member 1			66192.7		129263							17376			30175.2	66839.1			29268.8	46624.9		55342.1					39271.2		81336.6		76991.6	95245.1	44692.8			128242			56373.2		126351		44932.9	66732.1	99814.9
Q96J02	Q96J02	ITCH_HUMAN	ITCH	E3 ubiquitin-protein ligase Itchy homolog	231734			78377.2											108801	120503	94201.8			135852			66300.9						233283					1206380		92103.6					198607	172651		139534	138531
Q6NZI2	Q6NZI2	CAVN1_HUMAN	CAVIN1	Caveolae-associated protein 1	12594800	6881460	9319660	12200600	18490300	25346700	12803200	9655240	3487580	7332400	7493410	10619600	4220480	5713370	11796500	17953500	17415900	8858630	849810	9730990	4644130	5037850	4810760	14365300	15778800	6589000	25800400	9420650	32236800	4791860	21705400	49224400	12010600	7343620	3889390	36860600	4318990	5516990	13075600	5116120	36500900	22826700	21214900	14622500	20000100
Q6PI73;Q8N423;Q8N6C8	Q6PI73;O75022;Q8N423;Q8N6C8;P59901	LIRA3_HUMAN;LIRA6_HUMAN;LIRB2_HUMAN	LILRA3;LILRA6;LILRB2	Leukocyte immunoglobulin-like receptor subfamily A member 6	368371	327959		194412	123518	88824.1			351006	283034		369526			162856			170525	1116680			465735	433386			212324	168123	171361			147986		268991	134092	419815		300056		106672		17382.4
Q00577	Q00577	PURA_HUMAN	PURA	Transcriptional activator protein Pur-alpha	2420630	519793	1116260	1464910	1725560	2692450	1504450	563605	570643	707851	1399710	987377		867938	1782220	2071040	1850200	1226780	666859			1289500	934126	2035180	2046020	1489890	2406910	961485	2601830	554769	2996390	2963260	1397950	1542610	868124	2758700	719409	783865	1942770	626259	3036500	2677520	2730270	2236580	2054020
Q7Z5L0	Q7Z5L0	VMO1_HUMAN	VMO1	Vitelline membrane outer layer protein 1 homolog					98092.2			63161.4	504584		112681							217614	446766		382406													353312				302215		582228
Q5UCC4	Q5UCC4	EMC10_HUMAN	EMC10	ER membrane protein complex subunit 10	256183		359371				279864			329227	325599				216050	164842	128424		490676	392752		334784		299963	322727	289184		360668	196366		91456.2	207103				166868	262867				99959	225518	153016	268770	302360
P18859	P18859	ATP5J_HUMAN	ATP5PF	ATP synthase-coupling factor 6, mitochondrial	1908530	2419210	3544570	1502010	1809630	1391260	2103340	1464200	2306920	2094560	2066560	2009430	1969790	1814580	2059400	1696370	1566670	1907800	2783840	1796700	2718460	2997020	1765900	1947000	2319490	2375220	972042	2055230	1556190	1608690	1469740	1570660	1387960	1950860	2595630	1265980	2070270	2341730	1843900	1216380	1031230	1421070	1395800	1371740	1313350
P13164;Q01628;Q01629	Q01629;P13164;Q01628	IFM1_HUMAN;IFM2_HUMAN;IFM3_HUMAN	IFITM1;IFITM2;IFITM3	Interferon-induced transmembrane protein 1	1805920	1381830	1114760	2212040	1058420	1116240	2088130	2395390	1013880	1163740	955744	292614	1221920	934995	1570590	1559510	1323420	1019330	1319020	1633390	1090920	1761940	1163890	1461640	1806240	1029990	814912	1147290	1006390	1222100	2152700	815616	1234470	2098910	1966590	502600	737695	605364	241693	969355	512201	1455740	1350620	932046	2196320
Q14432	Q14432	PDE3A_HUMAN	PDE3A	cGMP-inhibited 3',5'-cyclic phosphodiesterase A	247390				711892										485343	575529						238738			273970				605540		854609	600303				594662	420055		667344		1119820	732007	260398	585759
Q76M96	Q76M96	CCD80_HUMAN	CCDC80	Coiled-coil domain-containing protein 80	8143590	6531830	3539350	6575140	2962930	3131870	14113200	7142460	5078830	2043280	2215210	3237760	6884950	8344950	7013590	7898580	7000640	19225700	6681740	2353150	11815300	2081270	5371310	2560810	1301590	2780070	6995780	4279900	7074450	13163600	10287400	2228720	5992800	17822900	7029830	3296630	10535100	5105340	4806490	18066100	3717480	14752300	3459400	1581480	16750100
Q8IXB1	Q8IXB1	DJC10_HUMAN	DNAJC10	DnaJ homolog subfamily C member 10	590403		313527	377660	350134	617601	218707	258358				310110		281693	607839	571276	333639	423607	424734	421365	272683	490621	422325	507252	568584	486849	554243	255637	565973		557885			387622		485477	389231	192670	296360		801620	648038	764426	721941	749031
CON_P13647;P13647	P13647;CON_P13647;CON_Q5XQN5;CON_Q922U2	K2C5_HUMAN	KRT5	Keratin, type II cytoskeletal 5	1873330	1619860	2007450		358692	634895	1045510	4194610	1267380	1097730	1035470	1062450	1503070	484775	280364	851393	2929200	379172	830997	933164	965741	262803	1596940	1336970	580054	2335400	969716	289320	256707	161911	305347	1520890	911331	78511.7	689606	757567	1890360		210136	1145820	351567	298365	1314900		302208
Q96AB6	Q96AB6	NTAN1_HUMAN	NTAN1	Protein N-terminal asparagine amidohydrolase			253797	193162	213930				441308	222012	585154	577902		522418	281551	243497	137749	510745	504883	192900		394473	480022	214565	411339	215990		260343	175891	165952	122995		168735	426064	743485	114465	501964	562666	205059		313154	291964	208138	327484	313691
Q9H9A5	Q9H9A5	CNO10_HUMAN	CNOT10	CCR4-NOT transcription complex subunit 10	77949.8			21148.7	107037	6176.02									132855	138930						117918		105322	76270						123828					145614					157013	134720	157942	75555
O14556;P04406	P04406;O14556	G3PT_HUMAN;G3P_HUMAN	GAPDH;GAPDHS	Glyceraldehyde-3-phosphate dehydrogenase, testis-specific	154190	145396	290845		207609				151875	301508	464580	316145	267170	303895	208638	256960	387533	370504	553700	353811	85179.3	150390	151420	171770	182125	267359	221853	181475		103384		40784.6	115071	82622.4	272757	218311	474118	394094	157368	303266	89394.1	91955.3	249844	350882	247532
Q9H1H9;Q9NQT8	Q9NQT8;Q9H1H9	KI13A_HUMAN;KI13B_HUMAN	KIF13A;KIF13B	Kinesin-like protein KIF13A	352667		200964	215734	278329	442909	155485			103057	190150	147016			304856	334446	187327	149677	84214.8	90216.3		255437		268961	203479	92784.8	426712	80328.7	517482		460816	470501	113822	165542		452041	101179		296587		418768	419146	477171	298630	428710
O94919	O94919	ENDD1_HUMAN	ENDOD1	Endonuclease domain-containing 1 protein	6927170	2236430	3573640	4482320	4833400	5327790	3754240	2589540	2316630	3638470	3390370	3282570	1904290	3236790	5327490	5560270	4822230	4573490	1878820	3532210	2573150	3511550	2754130	6167180	6048730	5080830	6479310	4386090	5884160	3541990	4481210	4371380	4909940	3871480	3247000	6326520	2785180	3726090	4641290	3223130	5599450	6176570	5549530	5124960	5406630
Q15063	Q15063	POSTN_HUMAN	POSTN	Periostin	112234000	236824000	141727000	202130000	160396000	154568000	200395000	260137000	237099000	269560000	155922000	132188000	256800000	181352000	207754000	156398000	147521000	296426000	116252000	192578000	367690000	193233000	241503000	301779000	206341000	165266000	162258000	157042000	93763200	283467000	138974000	117403000	205428000	155479000	269798000	228366000	131220000	210327000	147324000	370250000	95259800	147920000	75026000	124155000	93031700
P41236	P41236	IPP2_HUMAN	PPP1R2	Protein phosphatase inhibitor 2	341830		171240		226707	366189	191454		103337		122574	203481			235975	268796	207977	92785.8	268865			202813	84427.6	177508	162702	149616	325955		410368		416389	333509	125443	158310		285848	98752.5	115864	161465		499457	329429	285388	248168	231073
A2RTX5;P26639	P26639;A2RTX5	SYTC2_HUMAN;SYTC_HUMAN	TARS1;TARS3	Threonine--tRNA ligase 2, cytoplasmic	674657		301409	302229	669417	395289	363804		313528	286604	361200	279743		354075	418663	454894	215585	374138	443370	248943		308286	267739	320925	336480	379511	608422	159585	491903	286119	535491	535036	375228	376562	444734	713930	390432	268446	434643		584326	650044	651684	519948	386852
P16885	P16885	PLCG2_HUMAN	PLCG2	1-phosphatidylinositol 4,5-bisphosphate phosphodiesterase gamma-2					353226										88074.9	862411	884474		168955													107600					395339		115040		227536		51781.7
Q9BQA9	Q9BQA9	CYBC1_HUMAN	CYBC1	Cytochrome b-245 chaperone 1	419841																					256823					539247		464630		506697					374203					595963
P30530	P30530	UFO_HUMAN	AXL	Tyrosine-protein kinase receptor UFO	404201	1744580	299032	304192	175517	151445	533424	834769	866573	1086060	252853	594960	2914490	460888	341938	325342	496183	668209	326335		2118820	378024	1159150	265693	284945		252182	225686	455375	1162580	399023	200535	239006	297511	741718	300961	251128	2277630	144354	652783	383096	248558	147691	195853	402473
P00533	P00533	EGFR_HUMAN	EGFR	Epidermal growth factor receptor	198800	115753	176501	164670	140491	136059	160712	90706.1	64848.1	107117	130302	61181.5		95943.8	216191	176376	257622	156909	77890.7	188723	188343	150400	82911.2	319651	263451	394982	296241	132143	404374	127964	303739	163470	111519	150008	16028.6	147066	123180	120558	151465		285035	182505	263306	251064	324942
P37108	P37108	SRP14_HUMAN	SRP14	Signal recognition particle 14 kDa protein	2309430	438175	1849360	1515910	2237410	3125570	1515290	581209	1366200	982304	1540980	1356030	886526	1659160	2566360	2762720	1755260	1267840	1946230	1978660	1058070	1934420	1369200	2323400	2497310	1033120	1473040	971960	3426920	1739780	2097720	2745440	1944590	1513730	1927580	2506960	1613000	1719040	2656130	984074	3565970	2650690	3032470	2991520	2595750
O95837;P29992	O95837;P29992	GNA11_HUMAN;GNA14_HUMAN	GNA11;GNA14	Guanine nucleotide-binding protein subunit alpha-14	1990140	1360620	2248540	2223960	2559510	1521770	1799890	2067640	1306680	1190780	2279110	1545700	1562270	1982570	1832310	1669420	2723200	2025720	1000840	2229950	1960390	836605	1612380	2034120	2014140	2665770	2129120	2223570	2381970	3000050	1623080	2423870	1996450	2014300	1227270	2045830	1474990	1814180	1273170	1809850	2382560	1856890	1772610	1675760	2599820
Q96RQ3	Q96RQ3	MCCA_HUMAN	MCCC1	Methylcrotonoyl-CoA carboxylase subunit alpha, mitochondrial	270492		873602	243672	347150	402648	393267		397437	350571	465787	555128		333827	508073	409298	364873	250625	618440	646366	483528	428757	361747	282330	238126	60208.9		329324	448633	29096.6	349322	486558	259832	435212	510718	292349	418980	401159	425505	35035.6	324979	270200	274854	383871	276951
P29536	P29536	LMOD1_HUMAN	LMOD1	Leiomodin-1	324747	289858	1051000	1495910	2956400	973769	426051	451582	399611	686599	939022	715823		232037	1098200	1125520	1432250	690128	191928	1787010	762654	301845	653464	835388	1318950	683192	633007	866883	688886	1024830	1161870	2487420	691122	753975	844002	2445130	1487530	1222570	1071810	1009550	2134330	582738	583348	423921	621852
P01024	P01024	CO3_HUMAN	C3	Complement C3	246212000	955844000	452961000	616345000	443986000	345430000	495234000	555353000	250456000	620663000	235545000	325037000	311045000	847169000	226401000	317176000	258839000	270448000	262522000	320643000	659551000	338481000	656290000	461288000	145709000	362089000	493678000	451939000	283121000	987078000	182733000	313229000	505156000	705416000	999167000	273270000	585149000	404099000	542672000	1495070000	164113000	254063000	479526000	254487000	1011150000
O60763	O60763	USO1_HUMAN	USO1	General vesicular transport factor p115	2556510	1732000	993469	1037580	1085380	2444850	1022040	1450910	757870	955572	903829	872752		1493910	1411020	1764470	1109780	2040350	468090	1165540		1340090	1171140	1445750	1139800	1611750	2566410	1306130	1913750	809976	2458540	1644070	1076350	1373260	462893	2060490	875768	781795	1893500	2142010	1926420	1722640	2021110	1805250	2635290
Q99798	Q99798	ACON_HUMAN	ACO2	Aconitate hydratase, mitochondrial	7232680	5406410	16646100	5116900	5953410	5559380	5522550	5070660	7762320	6943500	6105640	6770990	5670070	6896180	5802120	5484770	5762650	5965830	14070300	7377770	8806920	7014130	7364550	6902930	7900830	5601270	3273920	6408530	2073820	5331140	4079800	4769620	5102780	5974470	8524740	3845750	7818160	6603540	5923790	6243940	6243510	5172820	5262700	5306200	3393420
P16989	P16989	YBOX3_HUMAN	YBX3	Y-box-binding protein 3	2423600	1058200	1195130	1259200	1345730	2562530	1486540	411936	1095450	1362900	1269100	1154080	456218	944649	1591610	1721130	1081400	1291920	1569860	859300	806613	1429670	971386	1599770	2095940	1375980	2367840	1118660	2196070	1232350	2463120	2406740	1409380	1684450	1103230	2119250	1428770	1110470	2042740	585999	2974220	2160670	1888220	1747070	1595250
P11597	P11597	CETP_HUMAN	CETP	Cholesteryl ester transfer protein	224814	2049010	545822	811910	429298	403097	1033260	1658520	1527170	1305880	511404	674182	3857560	1030200	735887	189314	678269	1887820	1796340	568843	2863030	718817	1447950	461604	267789	344017	479279	752909	132389	1124410	406172	526194	739235	904709	1638160	322073	1237620	481380	314579	3261870	128676	191972	254762	364626	355093
Q9P289;Q9Y6E0	Q9Y6E0;Q9P289	STK24_HUMAN;STK26_HUMAN	STK24;STK26	Serine/threonine-protein kinase 26	185395					185878																					505922		601120		399949			113322		544483					549036	295815			356783
Q9P2B4	Q9P2B4	CT2NL_HUMAN	CTTNBP2NL	CTTNBP2 N-terminal-like protein															38041.6							25156.5														94076.5					156468	71336.7		61865.9
CON_P02533;CON_P08779;CON_P13645;CON_Q7Z3Y8;CON_Q9Z2K1;P02533;P08779;P13645;Q7Z3Y8	Q7Z3Z0;P02533;P08779;Q7Z3Y7;Q7Z3Y8;P13645;Q7Z3Y9;CON_P08779;CON_P13645;CON_P02533;CON_P02535;CON_Q9Z2K1;CON_Q7Z3Y8;CON_Q7Z3Y9;CON_Q7Z3Z0;CON_Q7Z3Y7	K1C10_HUMAN;K1C14_HUMAN;K1C16_HUMAN;K1C16_MOUSE;K1C27_HUMAN	KRT10;KRT14;KRT16;KRT27;Krt16	Keratin, type I cytoskeletal 14	13624500	13257600	30064600	2429110	4119020	11008100	14058500	46897900	6541860	11913600	10021000	13537200	19189400	14085700	2880180	4567970	45872600	3689180	7222280	7316550	6903960	1412510	7972000	11908700	5908030	19203400	16792000	4347960	7344530	3852480	4978120	16779000	11575000	2917330	4623750	10405200	12996700	3052760	1679370	11002000	3315190	3747490	13666300	345840	2371420
Q9BQ61	Q9BQ61	TRIR_HUMAN	TRIR	Telomerase RNA component interacting RNase	645476				376669	747807			87762.7		117073	190313			402386	463992	152536					219271			377009		620968		698316		620532	683742	200586			665534					942716	497885	371534
Q9UMS6	Q9UMS6	SYNP2_HUMAN	SYNPO2	Synaptopodin-2	177586	315160	1873710	1171730	3694920	1039660	573929	600037	878889	1859330	1317430	1454570	585243	692156	1726020	1030420	1608000	1159280	349851	2676570	889173	906570	748486	1661960	2121750	460468	1354310	891856	1619900	1247310	1316820	2011250	1538660	589421	1472730	2335410	2388760	1377220	1723440	1004350	3073160	1544360	1333750	1266930	910099
Q9UBV8	Q9UBV8	PEF1_HUMAN	PEF1	Peflin	1838750	1644200	1541570	1859780	2052910	1730640	2308490	2062640	1594140	1555230	2179610	2142340	2069770	2088450	1692970	1921160	2321340	2304280	1686480	2217250	2004380	1925340	1653280	2202950	2494270	2425130	1783610	1956360	1701640	2083280	1860870	1722510	2236000	2444240	2729240	2126980	2303530	2322090	1953040	1658190	1701280	2437820	2019180	2014260	1788730
P16671	P16671	CD36_HUMAN	CD36	Platelet glycoprotein 4	527752	1496830	1161310	668889	372860	470921	539763		1402470	321761	946515	2143750	1027430	434021	954044		696593		3224150	615469	681424	695899	1696700			471905		431593	228252		264884		686144	411757			733945	6851330	419647				219727	223958	423751
P17612	P17612	KAPCA_HUMAN	PRKACA	cAMP-dependent protein kinase catalytic subunit alpha	2379410	690975	1225410	567335	1678600	1210410	1025190	932029	1204760	1050690	1358400	1236180	841162	1176190	1890010	1220030	2084110	1429040	1400100	1859920	806414	1300950	2020240	2247440	2059990	1379940	2102710	911784	1861910	268620	2534590	3003720	1141990	1060450		2415170	855659	880540	2148370	1275790	2354420	2291540	2610500	2868730	2091990
P35579;P35749;Q7Z406	Q7Z406;P35579;P35749	MYH11_HUMAN;MYH14_HUMAN;MYH9_HUMAN	MYH11;MYH14;MYH9	Myosin-9	3948860	1256000	2786560	2775790	6229540	4991730	2591460	2409970	1407910	1652530	2791240	2358550	1331950	3137290	4835610	6915160	6200720	2564820	916608	3563590	1403720	2536850	3011920	4680740	7849360	1685950	5337600	1896850	4807880	1597220	5707180	3971660	2369310	3010240	2623410	11053700	2439840	1985710	4583350	2919560	8416510	7639660	6606900	7104340	7238920
Q9HAS0	Q9HAS0	NJMU_HUMAN	C17orf75	Protein Njmu-R1																67163.2								105639					124586												140405			98132.4	103354
P62244	P62244	RS15A_HUMAN	RPS15A	40S ribosomal protein S15a	4074290	1524780	2326050	2219230	2882150	4001470	1805080	1640120	2063810	1757370	2403930	2241300	2077730	2238980	2772310	2978560	2309450	2305720	2515810	2019630	1113350	2711280	2825750	2425010	2469080	2559350	3856510	1969600	4187160	1494450	3752250	3763990	2657970	2109450	1997340	3127560	1654290	1556920	3206680		4186440	3331090	3524190	2901320	1674450
Q8N1G4	Q8N1G4	LRC47_HUMAN	LRRC47	Leucine-rich repeat-containing protein 47	1413410	186463	429387	443057	687775	1015030	381620		381886	304725	381026	395197		376274	1024710	944931	736574	354041	336493	393683	316415	678397	428922	606467	498220	807946	718284	365480	1684980	267965	1177790	1576980	363661	609434	348199	1472500	371338	351586	948252		1736650	1037030	1304500	748577	1225710
Q9UBB6	Q9UBB6	NCDN_HUMAN	NCDN	Neurochondrin	231825		144835	132090	332210	237264	176045				116793				320143	321763	167009	101712		94892.2		195855	93590.4	254252	197499		184790	81153.9	256559		212970	218916	162012	168192		275247			192256		333163	367069	316977	310286	390257
Q00604	Q00604	NDP_HUMAN	NDP	Norrin	717828			159514		1129300						21845.5			378671	89267.6										474173	526324		2152690		482821	1052540		166296							889719	1185090
P02750	P02750	A2GL_HUMAN	LRG1	Leucine-rich alpha-2-glycoprotein	14559800	70251800	24793800	29902700	14124600	26656700	30462600	41418000	13300400	19213500	14012000	20657700	44108800	34600500	5417520	10543500	19840700	17701300	8169300	23330900	15568600	8545760	20017900	14101000	8268950	29604700	60312700	26798000	25833800	39703100	33535300	35852700	19245100	41933200	34899900	16487400	27543800	37980200	28079700	66692200	4165010	9794110	26088200	23896900	14236400
Q9NQ48	Q9NQ48	LZTL1_HUMAN	LZTFL1	Leucine zipper transcription factor-like protein 1	1056580		616495	974785	448558	1250790	554237		1104300	416281	769748	489343		163146	695749	685098	438837	564031	387433	329819		578741	441169	898759	698746	926188	1037390	1059510	878962	426971	1030800	730045	421544	704168	524486	845737	466390	331403	873731		913642	750640	823991	900415	879242
P22314	P22314	UBA1_HUMAN	UBA1	Ubiquitin-like modifier-activating enzyme 1	18623500	14200500	14989000	15547700	13416200	15238200	16175300	15165000	12570600	15955600	12526400	15867000	12760800	17552400	12191200	13865200	13626600	15449100	14264800	10888700	10530800	13846900	16545600	15587100	17260300	19295100	14185600	17963100	15015400	18774800	20355700	9547350	14712200	17027000	20183600	13487100	17275900	13647100	16899600	11606000	17888500	16158200	14147800	15815800	15304900
O15198;P84022;Q15796	O15198;Q15796;P84022	SMAD2_HUMAN;SMAD3_HUMAN;SMAD9_HUMAN	SMAD2;SMAD3;SMAD9	Mothers against decapentaplegic homolog 9	938267		631852	855659	925737	977701	700906	335247		693782	909284	864485		858720	938567	865983	730069		713756	587269		616119	765680	742071	883116	834133	1045090		926760		1013690				1752210	1064170	1022230	568267	1033040	550426	1047580	1136260	1052770	897626	908766
Q14714	Q14714	SSPN_HUMAN	SSPN	Sarcospan			580373	272275	405987	364283	303462	589014	205680	547576	369962	377306	211839	207606	471598	479185	329229	490357	129695	229562	312981	442100		531402	421474	563313	328780	564558	617513	399031	305939	468848	420952	413058	733810	539791	461021	550215	381697	274804	407794	623515	479017	448005	518356
Q07866;Q9H0B6	Q9H0B6;Q07866	KLC1_HUMAN;KLC2_HUMAN	KLC1;KLC2	Kinesin light chain 1	1318000	239438	326473	628406	735046	1315790	612312	314999	137954	65851.6	193846	206385		197395	803268	1162180	628765	66508.1	220551	512480		516174	532087	588824	541773	440507	1279900	333145	918701	334053	1340870	1249730	473851	600881	335604	1333080		105372	802738	214601	1562780	1160280	1118260	937899	1036220
Q15173	Q15173	2A5B_HUMAN	PPP2R5B	Serine/threonine-protein phosphatase 2A 56 kDa regulatory subunit beta isoform						229924									85579.8	172739													264395							198323					385658	345308	300468	153309	200121
Q8NI99	Q8NI99	ANGL6_HUMAN	ANGPTL6	Angiopoietin-related protein 6	103895					859946									37868.7	608636								387265		340925	457348	517228	318331				4980760						1156740		166751	229816	1631950	1015410	6707670
Q9H0U4	Q9H0U4	RAB1B_HUMAN	RAB1B	Ras-related protein Rab-1B	689971		158496	234377	364252	289688	266403		341048	349809	443464	357359	232412		163784		110012	151573	601309	38568.8		331388			25045.4	147345		171927	269556	368473	374104			320852	259153	38988.3	105599				34457		9318.13	23480	70423.8
P46734	P46734	MP2K3_HUMAN	MAP2K3	Dual specificity mitogen-activated protein kinase kinase 3	89142.4		91737.5		109205	102016	79517		94190	63858.2	123051				70036.2	92950	532694		112631	81790.7		91234				151673	100741		114314	105584		186038		99561.3				134832	114090		160086	102252	112238	118299	222107
Q96A00	Q96A00	PP14A_HUMAN	PPP1R14A	Protein phosphatase 1 regulatory subunit 14A	239214	446282	1669630	1046070	2858670	798803	472754	1286680	362967	812019	839740	789689	375812	633761	684399	1546280	2117280	663759	224979	1780680	1125420	444397	654050	1565850	1647520	1198890	348495	1884320	670171	2691480	410409	1100670	1541930	686103	1396360	1416720	1243460	1790680	666455	2681850	959698	311984	420244	843045	791154
Q04637	Q04637	IF4G1_HUMAN	EIF4G1	Eukaryotic translation initiation factor 4 gamma 1	1176500	446200	461962	439387	524866	1362710	482228	178732	378772	345047	474424	799574	346601	302688	669491	854983	535334	533861	800601	448625	216896	699868	810738	634108	704846	335555	1187900	345690	1091260	246262	1396330	1001910	345177	569681	1278500	1062380	339214	280881	616607	425311	1445420	1174310	972020	731729	1126980
O94855;P53992	O94855;P53992	SC24C_HUMAN;SC24D_HUMAN	SEC24C;SEC24D	Protein transport protein Sec24D	2555240		86710.4	284490		1690470						1691870			1935760	1306630		2636530	2100450	1039840		1714370	2076500	706888	2432800	1697630	2159430		1570960		1860260						1520230		2192520		2318690	2002520	2109500	1909870	1742080
Q96JM3	Q96JM3	CHAP1_HUMAN	CHAMP1	Chromosome alignment-maintaining phosphoprotein 1			1796650	984956		158806	1283970					176524			329365	928138	706713	41740.1		1536940		283320		107762	976898		2230670		2775150	923244	854575	1645500		653140		2774570					339340	1447680	175359	945140	233042
P14649;P60660	P60660;P14649	MYL6B_HUMAN;MYL6_HUMAN	MYL6;MYL6B	Myosin light chain 6B	38379700	43566400	41620300	43420700	51844100	41670700	33867100	47629500	40336100	42755100	48280500	43663400	32795900	39255700	40946500	47076400	61784600	43484900	30049600	54947000	42101200	37344600	43441400	52329100	72121300	39719000	44880000	43455000	46404000	44792300	48055500	44701100	43343100	35477300	40330100	66421000	38678500	53965300	43148000	54692300	54468700	48988100	46359300	47139200	43949800
P62995	P62995	TRA2B_HUMAN	TRA2B	Transformer-2 protein homolog beta	287659					174865									353046	371358	191816					142673		90034.1	196870		182147		1056490		311218	1115510		33101.8		538095			398184		944268	462893	522342	489301	484729
Q9H6S3	Q9H6S3	ES8L2_HUMAN	EPS8L2	Epidermal growth factor receptor kinase substrate 8-like protein 2	432865			145473	221543	353405					185369	205846			512147	420828	329397	434267	253572			340972	158469	389613	189813		255073		321317		417708			358414		519753	293222	126897	374757		450216	760712	452715	415236	314675
Q96PC5	Q96PC5;Q96RT6	MIA2_HUMAN	MIA2	Melanoma inhibitory activity protein 2	75900.8					152223					74797.7				140495	135536			153249			101549							113046												186170	152016		109706
P22692	P22692	IBP4_HUMAN	IGFBP4	Insulin-like growth factor-binding protein 4	759644	1979160	804554	879362	719586	789142	1654070	1589350	1241830	1110020	647675	936646	1529510	1629220	508895	732928	2132040	1757880	1943440	1285050	2503570	581838	1132450	517170	433511	848335	1191400	656040	554043	994818	686673	799552	1075960	1957500	1101470	591079	1053030	2037600	929281	1629240	112035	743820	648715	508571	841451
P08294	P08294	SODE_HUMAN	SOD3	Extracellular superoxide dismutase [Cu-Zn]	8399120	3983350	12027700	18338500	8353120	8008210	13339300	12962900	7009640	8055280	22193900	14157200	29309300	8299640	16564500	28269900	29969200	7817100	5419380	12722200	5890240	9199790	6770920	19507600	12190200	12908400	16118400	21669900	13865800	9475140	38698000	29630200	11261600	13489600	19590300	25570300	14077000	12881200	9514370	6929130	8540170	13048100	5056660	12137400	14297100
O15498	O15498	YKT6_HUMAN	YKT6	Synaptobrevin homolog YKT6	2744600	712861	1910140	1891850	1283080	1644640	22778800	32342000	2197680	35299200	2013130	2099090	1716850	1780400	26875700	1411970	1627140	2078050	2523390	1623340	1507810	2134750	2697800	1683690	39854500	2266880	1625910	861946	1591330	1887340	1920600	1526270	1532660	1526370	2250520	566135	2270930	1717260	23989300	1688300	2046310	2128820	1293010	1957310	1703850
P36959;Q9P2T1	Q9P2T1;P36959	GMPR1_HUMAN;GMPR2_HUMAN	GMPR;GMPR2	GMP reductase 1	1232030	880786	1025590	892759	994393	1059930	1161670	826514	1165970	1368420	881609	673992	563553	715690	857956	945081	1270930	672282	823030	820688	440800	1058690	685929	835124	728863	1091760	902140	893713	1144000	804791	1155500	1492020	853007	1033820	979662	911273	858278	828919	755817	889488	821303	930747	1094570	825272	962655
P55060	P55060	XPO2_HUMAN	CSE1L	Exportin-2	704932		40114.5	36545.9	673717	1761040					267302				1224340	662409	337944					299977		645544	709349		617528		791466		1601620	608468	246234	380848		429429			708677		1713050	683121	2079920	2062220	769382
O14641;Q92997	Q92997;P54792;O14641;O14640	DVL2_HUMAN;DVL3_HUMAN	DVL2;DVL3	Segment polarity protein dishevelled homolog DVL-2	44838.4					103084									32488.1	58362.7								30670.2			32567.8		129511		67138.9	93881.1				133081					126396		94378		63053.3
O75340	O75340	PDCD6_HUMAN	PDCD6	Programmed cell death protein 6	3630830	1590330	1862920	2573320	1866790	1754490	1580120	3353060	2706510	2367760	3698440	3159980	2083660	2683480	3486420	2484260	3437880	3720070	2002480	2794930	2777280	2059680	2867060	3846130	3611590	2944780	2390910	2070640	2928360	2526080	2819710	3273380	2512860	2562200	5473370	3135210	3902660	3276140	2074460	1432900	3861420	5005900	2679400	2807230	1788050
Q03405	Q03405	UPAR_HUMAN	PLAUR	Urokinase plasminogen activator surface receptor	599658		283674	205320			430840		723323	194588	251048	467454	377760	411170	396385	199353	401242	436482	1555650	420415	482431	232166	363163	48034.1	122253			259481	165609	471365	309531			417241	877643		596398	529265		343014		734269		424078
[truncated: 7,227 more rows]
[truncated: 5 more columns]

## Sheet: Peptides
Protein.Group	Protein.Ids	Protein.Names	Genes	First.Protein.Description	Proteotypic	Stripped.Sequence	Modified.Sequence	Precursor.Charge	Precursor.Id	I:\gespadas\FATR\2021MK013_FATR_001_01_2ug.raw	I:\gespadas\FATR\2021MK013_FATR_002_01_2ug.raw	I:\gespadas\FATR\2021MK013_FATR_003_01_2ug.raw	I:\gespadas\FATR\2021MK013_FATR_004_01_2ug.raw	I:\gespadas\FATR\2021MK013_FATR_005_01_2ug.raw	I:\gespadas\FATR\2021MK013_FATR_006_01_2ug.raw	I:\gespadas\FATR\2021MK013_FATR_007_01_2ug.raw	I:\gespadas\FATR\2021MK013_FATR_008_01_2ug.raw	I:\gespadas\FATR\2021MK013_FATR_009_01_2ug.raw	I:\gespadas\FATR\2021MK013_FATR_010_01_2ug.raw	I:\gespadas\FATR\2021MK013_FATR_011_01_2ug.raw	I:\gespadas\FATR\2021MK013_FATR_012_01_2ug.raw	I:\gespadas\FATR\2021MK013_FATR_013_01_2ug.raw	I:\gespadas\FATR\2021MK013_FATR_014_01_2ug.raw	I:\gespadas\FATR\2021MK013_FATR_015_01_2ug.raw	I:\gespadas\FATR\2021MK013_FATR_016_01_2ug.raw	I:\gespadas\FATR\2021MK013_FATR_017_01_2ug.raw	I:\gespadas\FATR\2021MK013_FATR_018_01_2ug.raw	I:\gespadas\FATR\2021MK013_FATR_019_01_2ug.raw	I:\gespadas\FATR\2021MK013_FATR_020_01_2ug.raw	I:\gespadas\FATR\2021MK013_FATR_021_01_2ug.raw	I:\gespadas\FATR\2021MK013_FATR_022_01_2ug.raw	I:\gespadas\FATR\2021MK013_FATR_023_01_2ug.raw	I:\gespadas\FATR\2021MK013_FATR_024_01_2ug.raw	I:\gespadas\FATR\2021MK013_FATR_025_01_2ug.raw	I:\gespadas\FATR\2021MK013_FATR_026_01_2ug.raw	I:\gespadas\FATR\2021MK013_FATR_027_01_2ug.raw	I:\gespadas\FATR\2021MK013_FATR_028_01_2ug.raw	I:\gespadas\FATR\2021MK013_FATR_029_01_2ug.raw	I:\gespadas\FATR\2021MK013_FATR_030_01_2ug.raw	I:\gespadas\FATR\2021MK013_FATR_031_01_2ug.raw	I:\gespadas\FATR\2021MK013_FATR_032_01_2ug.raw	I:\gespadas\FATR\2021MK013_FATR_033_01_2ug.raw	I:\gespadas\FATR\2021MK013_FATR_034_01_2ug.raw	I:\gespadas\FATR\2021MK013_FATR_035_01_2ug.raw	I:\gespadas\FATR\2021MK013_FATR_036_01_2ug.raw	I:\gespadas\FATR\2021MK013_FATR_037_01_2ug.raw	I:\gespadas\FATR\2021MK013_FATR_038_01_2ug.raw	I:\gespadas\FATR\2021MK013_FATR_039_01_2ug.raw	I:\gespadas\FATR\2021MK013_FATR_040_01_2ug.raw
[truncated: 75,986 more rows]
[truncated: 10 more columns]

[truncated: 1 more sheets: DEP analysis]
