# Supplementary material for: Dissecting sexual dimorphism in aortic valve stenosis by proteomics
Source: Clin Proteomics. 2025 Oct 6;22:34. doi: 10.1186/s12014-025-09549-1 (PMC12502187; doi:10.1186/s12014-025-09549-1)
Supplement: Supplementary file 2 — Supplementary Material 2. [file 12014_2025_9549_MOESM2_ESM.xlsx]

## Sheet: Protein
Protein.Group	Protein.Ids	Protein.Names	Genes	First.Protein.Description	Proteotypic	Stripped.Sequence	Modified.Sequence	Precursor.Charge	Precursor.Id	001_01_2ug.raw	002_01_2ug.raw	003_01_2ug.raw	004_01_2ug.raw	005_01_2ug.raw	006_01_2ug.raw	007_01_2ug.raw	008_01_2ug.raw	009_01_2ug.raw	010_01_2ug.raw	011_01_2ug.raw	012_01_2ug.raw	013_01_2ug.raw	014_01_2ug.raw	015_01_2ug.raw	016_01_2ug.raw	017_01_2ug.raw	018_01_2ug.raw	019_01_2ug.raw	020_01_2ug.raw	021_01_2ug.raw	022_01_2ug.raw	023_01_2ug.raw	024_01_2ug.raw	025_01_2ug.raw	026_01_2ug.raw	027_01_2ug.raw	028_01_2ug.raw	029_01_2ug.raw	030_01_2ug.raw	031_01_2ug.raw	032_01_2ug.raw	033_01_2ug.raw	034_01_2ug.raw	035_01_2ug.raw	036_01_2ug.raw	037_01_2ug.raw	038_01_2ug.raw	039_01_2ug.raw	040_01_2ug.raw
P07203	P07203	GPX1_HUMAN	GPX1	Glutathione peroxidase 1	1	CEVNGAGAHPLFAFLR	C(UniMod:4)EVNGAGAHPLFAFLR	2	C(UniMod:4)EVNGAGAHPLFAFLR2			1774780																										168300
P07203	P07203	GPX1_HUMAN	GPX1	Glutathione peroxidase 1	1	DYTQMNELQR	DYTQMNELQR	2	DYTQMNELQR2	4883370	4465050	4318920	2702860	3487070	3107440	3161770	2993570	2553380	3072220	3498870	3621400	3858050	2349140	2841440	3043660	3765430	3053730	4061960	4874490	4156860	2342640	4484990	3295940	3130260	2792690	3877880	2980730	3001480	3188440	2931670	2461230	4150550	2895540	3370890	2739760	5959510	2868100	3803540	1571220
P07203	P07203	GPX1_HUMAN	GPX1	Glutathione peroxidase 1	1	DYTQMNELQR	DYTQM(UniMod:35)NELQR	2	DYTQM(UniMod:35)NELQR2																							73827	74237.1
P07203	P07203	GPX1_HUMAN	GPX1	Glutathione peroxidase 1	1	FLVGPDGVPLR	FLVGPDGVPLR	2	FLVGPDGVPLR2					1778610	1877710		837588	1445130	1582890						356414	1060820		1667920	1379970	913304		866462	1427380	852407	681683			501824		685125		1796560		818920		1393130	639115
P07203	P07203	GPX1_HUMAN	GPX1	Glutathione peroxidase 1	1	FLVGPDGVPLRR	FLVGPDGVPLRR	2	FLVGPDGVPLRR2	135479	166053	40619.4		217961	46587.7		92364	401942	122763				92740		92823.1	337854	181804	468840	489103	526135	168486	476815	441324		182325	224644	67552.3	241355	237556		92512.7	119786	16850.9		161925	612600	236733	402149	79650.8
P07203	P07203	GPX1_HUMAN	GPX1	Glutathione peroxidase 1	1	FQTIDIEPDIEALLSQGPSCA	FQTIDIEPDIEALLSQGPSC(UniMod:4)A	3	FQTIDIEPDIEALLSQGPSC(UniMod:4)A3											163008
P07203	P07203	GPX1_HUMAN	GPX1	Glutathione peroxidase 1	1	GLVVLGFPCNQFGHQENAK	GLVVLGFPC(UniMod:4)NQFGHQENAK	3	GLVVLGFPC(UniMod:4)NQFGHQENAK3	7728740	6824850	7764050	5052960	5946000	5011140	5489140	4329730	5504990	4979330	5459840	5467540	6667060	4612130	5641580	5651830	8931280	5825760	8849870	1642610	6970230	4273400	8383780	7376220	6372340	5765720	8219840	5125450	5655940	7173950	4914860	4526690	6309380	4797570	6507040	4408540	9606110	6076280	10104500	3690570
P07203	P07203	GPX1_HUMAN	GPX1	Glutathione peroxidase 1	1	LAAAAAAAQSVYAFSAR	LAAAAAAAQSVYAFSAR	2	LAAAAAAAQSVYAFSAR2	134075	200108						43782.5	62049.8		30659.7								80532.6		168910	144404	296134				149407											44913.3
P07203	P07203	GPX1_HUMAN	GPX1	Glutathione peroxidase 1	1	LAAAAAAAQSVYAFSAR	LAAAAAAAQSVYAFSAR	3	LAAAAAAAQSVYAFSAR3	499850	196384			163560														382702		103498		331455			225588					62885.6		477702	130083				188756
P07203	P07203	GPX1_HUMAN	GPX1	Glutathione peroxidase 1	1	LITWSPVCR	LITWSPVC(UniMod:4)R	2	LITWSPVC(UniMod:4)R2	9779700	8999190	9400430	6522900	8483990	6647070	6853280	5886390	7346480	6948120	7022260	7111740	8392800	5003600	6436760	6970830	11149000	6832200	11092700	13237400	11176400	5933250	11063800	10094800	8003910	7225570	10149200	6312550	6847840	9942460	4994050	6058120	8335070	4065510	8838570	6612870	14679800	7827470	10083500	2420460
P07203	P07203	GPX1_HUMAN	GPX1	Glutathione peroxidase 1	1	NDVAWNFEK	NDVAWNFEK	2	NDVAWNFEK2	4353830	2715440	3298290	2212980	2455770	2338080	606784	2259350	2258120	1992890	2622070	2937970	3027120	1337670	2500880	1558170	3786620	2441930	3890950	4313380	3480700	1811850	3713480	2891930	2588150	2267630	3416580	2058780	2484890	2717560	2225600	2518550	2930950	2211020	2691640	2019290	4559810	2432920	2818550	1473240
P07203	P07203	GPX1_HUMAN	GPX1	Glutathione peroxidase 1	1	NEEILNSLK	NEEILNSLK	2	NEEILNSLK2	2167210	2420640	1999490	1206470	2082800	1639520	1801830	1585710	1683490	1498210	1971970	2258100	2486810	1645670	1876490	1901360	2951890		2591160	3250490	2247230	1385020	2441270	2322050	1767330	1818560	2691540	1567520	1729170	1931370	1347380	1662660	1875680	1532910	1887760	1293570	2896510	2197970	4182940	1379400
P07203	P07203	GPX1_HUMAN	GPX1	Glutathione peroxidase 1	1	PGGGFEPNFMLFEK	PGGGFEPNFMLFEK	2	PGGGFEPNFMLFEK2
P07203	P07203	GPX1_HUMAN	GPX1	Glutathione peroxidase 1	1	PLAGGEPVSLGSLR	PLAGGEPVSLGSLR	2	PLAGGEPVSLGSLR2	3111760	2841530	2881310	1565230	2400900	2007600	2125820	1779750	2413780	2243870	2211400	2339400	3077170	1327030	2080440	2102260	3561800	2308270	4051090	3047650	2769710	1779150	3814370	2942110	2529730	2245030	2848550	2008670	2615020	3340110	1919530	1004090	3251480	1787460	2331350	2035830	4150490	2554730	4709500	1922210
P07203	P07203	GPX1_HUMAN	GPX1	Glutathione peroxidase 1	1	RFQTIDIEPDIEALLSQGPSCA	RFQTIDIEPDIEALLSQGPSC(UniMod:4)A	3	RFQTIDIEPDIEALLSQGPSC(UniMod:4)A3	1777620	1235430	726463	962862	1124990	440878	989572	931948	894564	522204	1236020	740802	736534		1070900	601929	757576		1010930		781063	901230	1938760	792956		1192570	1533990		1574010	657948	706703	1133160	909406	1340050	1516750	1083640	1161780	1424280	854479	437176
P07203	P07203	GPX1_HUMAN	GPX1	Glutathione peroxidase 1	1	YVRPGGGFEPNFMLFEK	YVRPGGGFEPNFMLFEK	3	YVRPGGGFEPNFMLFEK3	8524770	8312890	8216360	5786480	6970080	6367540	6673140	4967720	5900610	6768400	6108320	6074590	7693930			6773210	9103110	6217420	9251580		7738990	5399940	8658860	8085510	7091390	6135870	8622690	5386100	6235030	8296450	5412000	4921580	8026750	5017210	7454770	5591470	13603900	6132090	9542490	3475570
P07203	P07203	GPX1_HUMAN	GPX1	Glutathione peroxidase 1	1	YVRPGGGFEPNFMLFEK	YVRPGGGFEPNFM(UniMod:35)LFEK	3	YVRPGGGFEPNFM(UniMod:35)LFEK3	379326	426235	123129				136070	269578	200093		71488.4		247200			40468.6	567007	349363	351663		182206	145486	604410	412740		447961	312439	142115	365965		242516	364961	312075	233693	238902	229966	786283	338991	625393	298674
P04839	P04839	CY24B_HUMAN	CYBB	Cytochrome b-245 heavy chain	1	APAACLNFNCMLILLPVCR	APAAC(UniMod:4)LNFNC(UniMod:4)MLILLPVC(UniMod:4)R	3	APAAC(UniMod:4)LNFNC(UniMod:4)MLILLPVC(UniMod:4)R3																	84399.2											39380.6									92802.2		63696.6
P04839	P04839	CY24B_HUMAN	CYBB	Cytochrome b-245 heavy chain	1	ECPIPQFAGNPPMTWK	EC(UniMod:4)PIPQFAGNPPMTWK	3	EC(UniMod:4)PIPQFAGNPPMTWK3
P04839	P04839	CY24B_HUMAN	CYBB	Cytochrome b-245 heavy chain	1	IYFYWLCR	IYFYWLC(UniMod:4)R	2	IYFYWLC(UniMod:4)R2						171483											599788						238149														976507
P04839	P04839	CY24B_HUMAN	CYBB	Cytochrome b-245 heavy chain	1	KLLGSALALAR	KLLGSALALAR	2	KLLGSALALAR2
P04839	P04839	CY24B_HUMAN	CYBB	Cytochrome b-245 heavy chain	1	LEWHPFTLTSAPEEDFFSIHIR	LEWHPFTLTSAPEEDFFSIHIR	4	LEWHPFTLTSAPEEDFFSIHIR4		185888	504910	64127.6	116123	215485	174848	173807	142073	140603			108857	286318	272879	276187	470305	104805	227312		357075		150077		244424	218880	278837	361440		423391			330285		185610	110274	515618		359757
P04839	P04839	CY24B_HUMAN	CYBB	Cytochrome b-245 heavy chain	1	MEVGQYIFVK	MEVGQYIFVK	2	MEVGQYIFVK2	917406	715575	1010510	207914	303848	821717	692281	288380	483655	338008	292203	320292	374747	466995	634892	806196	1384080	371466	993117	1049330	701420	282334	947143	497146	535300	558866	927643	1043900	511911	686314	467365	304902	928471	393029	493856	434317	2409450	674636	1202230	171921
P04839	P04839	CY24B_HUMAN	CYBB	Cytochrome b-245 heavy chain	1	MEVGQYIFVK	M(UniMod:35)EVGQYIFVK	2	M(UniMod:35)EVGQYIFVK2																																					327345
P04839	P04839	CY24B_HUMAN	CYBB	Cytochrome b-245 heavy chain	1	QEFQDAWK	QEFQDAWK	2	QEFQDAWK2	123785
P04839	P04839	CY24B_HUMAN	CYBB	Cytochrome b-245 heavy chain	1	QSISNSESGPR	QSISNSESGPR	2	QSISNSESGPR2	1320760	826971	1726100	300312	737647	1183490	771743	620731	609123	660686	737603	664162	740061	893079	886305	1230410	2555060	882583	1426820	1184220	1377490	471556	1084230	770515	922591	1020870	1521900	1660280	761143	1292310	780332	628641	1536590	907258	998715	767073	3522170	1001050	1754310	312815
P04839	P04839	CY24B_HUMAN	CYBB	Cytochrome b-245 heavy chain	1	TIELQMK	TIELQMK	1	TIELQMK1																																					206632
P04839	P04839	CY24B_HUMAN	CYBB	Cytochrome b-245 heavy chain	1	TLYGRPNWDNEFK	TLYGRPNWDNEFK	2	TLYGRPNWDNEFK2						64024.5											11689.8		14714.5																19329.9		257566
P04839	P04839	CY24B_HUMAN	CYBB	Cytochrome b-245 heavy chain	1	TLYGRPNWDNEFK	TLYGRPNWDNEFK	3	TLYGRPNWDNEFK3	2259650	1417210	2438800	196220	839431	1600140	1735100	1291910		1105180	1122280	1027750	983277	860971	1531050	1052350	3310390	1087470	1564110	2510470	2027430	948541	2088610	1029520		1321800	1031120	2654870	1369520	1735500	1255110	975918	1615930	1011330	1620290	1259570	5930010	1406330	2351560
P04839	P04839	CY24B_HUMAN	CYBB	Cytochrome b-245 heavy chain	1	VVTHPFK	VVTHPFK	1	VVTHPFK1																																					201851
P04839	P04839	CY24B_HUMAN	CYBB	Cytochrome b-245 heavy chain	1	WIVGPMFLYLCER	WIVGPMFLYLC(UniMod:4)ER	2	WIVGPMFLYLC(UniMod:4)ER2																																					237687
[truncated: 10 more columns]

## Sheet: Peptide
Protein.Group	Protein.Ids	Protein.Names	Genes	First.Protein.Description	Proteotypic	Stripped.Sequence	Modified.Sequence	Precursor.Charge	Precursor.Id	001_01_2ug.raw	003_01_2ug.raw	005_01_2ug.raw	007_01_2ug.raw	009_01_2ug.raw	011_01_2ug.raw	013_01_2ug.raw	015_01_2ug.raw	017_01_2ug.raw	019_01_2ug.raw	021_01_2ug.raw	023_01_2ug.raw	025_01_2ug.raw	027_01_2ug.raw	029_01_2ug.raw	031_01_2ug.raw	033_01_2ug.raw	035_01_2ug.raw	037_01_2ug.raw	039_01_2ug.raw	041_01_2ug.raw	043_01_2ug.raw	045_01_2ug.raw	047_01_2ug.raw	049_01_2ug.raw	002_01_2ug.raw	004_01_2ug.raw	006_01_2ug.raw	008_01_2ug.raw	010_01_2ug.raw	012_01_2ug.raw	014_01_2ug.raw	016_01_2ug.raw	018_01_2ug.raw	020_01_2ug.raw	022_01_2ug.raw	024_01_2ug.raw	026_01_2ug.raw	028_01_2ug.raw	030_01_2ug.raw
P07203	P07203	GPX1_HUMAN	GPX1	Glutathione peroxidase 1	1	CEVNGAGAHPLFAFLR	C(UniMod:4)EVNGAGAHPLFAFLR	2	C(UniMod:4)EVNGAGAHPLFAFLR2		1774780													168300
P07203	P07203	GPX1_HUMAN	GPX1	Glutathione peroxidase 1	1	DYTQMNELQR	DYTQMNELQR	2	DYTQMNELQR2	4883370	4318920	3487070	3161770	2553380	3498870	3858050	2841440	3765430	4061960	4156860	4484990	3130260	3877880	3001480	2931670	4150550	3370890	5959510	3803540	2727220	4854600	3489500	2696790	3149430	4465050	2702860	3107440	2993570	3072220	3621400	2349140	3043660	3053730	4874490	2342640	3295940	2792690	2980730	3188440
P07203	P07203	GPX1_HUMAN	GPX1	Glutathione peroxidase 1	1	DYTQMNELQR	DYTQM(UniMod:35)NELQR	2	DYTQM(UniMod:35)NELQR2												73827																									74237.1
P07203	P07203	GPX1_HUMAN	GPX1	Glutathione peroxidase 1	1	FLVGPDGVPLR	FLVGPDGVPLR	2	FLVGPDGVPLR2			1778610		1445130				1060820	1667920	913304	866462	852407		501824	685125	1796560	818920	1393130			1042850						1877710	837588	1582890			356414		1379970		1427380	681683
P07203	P07203	GPX1_HUMAN	GPX1	Glutathione peroxidase 1	1	FLVGPDGVPLRR	FLVGPDGVPLRR	2	FLVGPDGVPLRR2	135479	40619.4	217961		401942				337854	468840	526135	476815		224644	241355		119786		612600	402149		220209	107755		125162	166053		46587.7	92364	122763		92740	92823.1	181804	489103	168486	441324	182325	67552.3	237556
P07203	P07203	GPX1_HUMAN	GPX1	Glutathione peroxidase 1	1	FQTIDIEPDIEALLSQGPSCA	FQTIDIEPDIEALLSQGPSC(UniMod:4)A	3	FQTIDIEPDIEALLSQGPSC(UniMod:4)A3						163008
P07203	P07203	GPX1_HUMAN	GPX1	Glutathione peroxidase 1	1	GLVVLGFPCNQFGHQENAK	GLVVLGFPC(UniMod:4)NQFGHQENAK	3	GLVVLGFPC(UniMod:4)NQFGHQENAK3	7728740	7764050	5946000	5489140	5504990	5459840	6667060	5641580	8931280	8849870	6970230	8383780	6372340	8219840	5655940	4914860	6309380	6507040	9606110	10104500	4888320	8557920	6911480	5352170	6121980	6824850	5052960	5011140	4329730	4979330	5467540	4612130	5651830	5825760	1642610	4273400	7376220	5765720	5125450	7173950
P07203	P07203	GPX1_HUMAN	GPX1	Glutathione peroxidase 1	1	LAAAAAAAQSVYAFSAR	LAAAAAAAQSVYAFSAR	2	LAAAAAAAQSVYAFSAR2	134075				62049.8	30659.7				80532.6	168910	296134		149407								256352				200108			43782.5							144404
P07203	P07203	GPX1_HUMAN	GPX1	Glutathione peroxidase 1	1	LAAAAAAAQSVYAFSAR	LAAAAAAAQSVYAFSAR	3	LAAAAAAAQSVYAFSAR3	499850		163560							382702	103498	331455				62885.6	477702					736947		171409		196384												225588
P07203	P07203	GPX1_HUMAN	GPX1	Glutathione peroxidase 1	1	LITWSPVCR	LITWSPVC(UniMod:4)R	2	LITWSPVC(UniMod:4)R2	9779700	9400430	8483990	6853280	7346480	7022260	8392800	6436760	11149000	11092700	11176400	11063800	8003910	10149200	6847840	4994050	8335070	8838570	14679800	10083500	6430460	10628000	8370410	6549340	7499750	8999190	6522900	6647070	5886390	6948120	7111740	5003600	6970830	6832200	13237400	5933250	10094800	7225570	6312550	9942460
P07203	P07203	GPX1_HUMAN	GPX1	Glutathione peroxidase 1	1	NDVAWNFEK	NDVAWNFEK	2	NDVAWNFEK2	4353830	3298290	2455770	606784	2258120	2622070	3027120	2500880	3786620	3890950	3480700	3713480	2588150	3416580	2484890	2225600	2930950	2691640	4559810	2818550	2580680	3885100	3217720	2772180	2937520	2715440	2212980	2338080	2259350	1992890	2937970	1337670	1558170	2441930	4313380	1811850	2891930	2267630	2058780	2717560
P07203	P07203	GPX1_HUMAN	GPX1	Glutathione peroxidase 1	1	NEEILNSLK	NEEILNSLK	2	NEEILNSLK2	2167210	1999490	2082800	1801830	1683490	1971970	2486810	1876490	2951890	2591160	2247230	2441270	1767330	2691540	1729170	1347380	1875680	1887760	2896510	4182940	1937870	2912900	2347880	1816980	2076820	2420640	1206470	1639520	1585710	1498210	2258100	1645670	1901360		3250490	1385020	2322050	1818560	1567520	1931370
P07203	P07203	GPX1_HUMAN	GPX1	Glutathione peroxidase 1	1	PGGGFEPNFMLFEK	PGGGFEPNFMLFEK	2	PGGGFEPNFMLFEK2
P07203	P07203	GPX1_HUMAN	GPX1	Glutathione peroxidase 1	1	PLAGGEPVSLGSLR	PLAGGEPVSLGSLR	2	PLAGGEPVSLGSLR2	3111760	2881310	2400900	2125820	2413780	2211400	3077170	2080440	3561800	4051090	2769710	3814370	2529730	2848550	2615020	1919530	3251480	2331350	4150490	4709500	1524840	5961290	2179710	2106380	2392830	2841530	1565230	2007600	1779750	2243870	2339400	1327030	2102260	2308270	3047650	1779150	2942110	2245030	2008670	3340110
P07203	P07203	GPX1_HUMAN	GPX1	Glutathione peroxidase 1	1	RFQTIDIEPDIEALLSQGPSCA	RFQTIDIEPDIEALLSQGPSC(UniMod:4)A	3	RFQTIDIEPDIEALLSQGPSC(UniMod:4)A3	1777620	726463	1124990	989572	894564	1236020	736534	1070900	757576	1010930	781063	1938760		1533990	1574010	706703	909406	1516750	1161780	854479	799430	2856440		1596640	1749770	1235430	962862	440878	931948	522204	740802		601929			901230	792956	1192570		657948
P07203	P07203	GPX1_HUMAN	GPX1	Glutathione peroxidase 1	1	YVRPGGGFEPNFMLFEK	YVRPGGGFEPNFMLFEK	3	YVRPGGGFEPNFMLFEK3	8524770	8216360	6970080	6673140	5900610	6108320	7693930		9103110	9251580	7738990	8658860	7091390	8622690	6235030	5412000	8026750	7454770	13603900	9542490	4561870	8731300	6353720	4977220	6327990	8312890	5786480	6367540	4967720	6768400	6074590		6773210	6217420		5399940	8085510	6135870	5386100	8296450
P07203	P07203	GPX1_HUMAN	GPX1	Glutathione peroxidase 1	1	YVRPGGGFEPNFMLFEK	YVRPGGGFEPNFM(UniMod:35)LFEK	3	YVRPGGGFEPNFM(UniMod:35)LFEK3	379326	123129		136070	200093	71488.4	247200		567007	351663	182206	604410		312439	365965	242516	312075	238902	786283	625393	187926	538277	606253	454477	345840	426235			269578				40468.6	349363		145486	412740	447961	142115
P04839	P04839	CY24B_HUMAN	CYBB	Cytochrome b-245 heavy chain	1	APAACLNFNCMLILLPVCR	APAAC(UniMod:4)LNFNC(UniMod:4)MLILLPVC(UniMod:4)R	3	APAAC(UniMod:4)LNFNC(UniMod:4)MLILLPVC(UniMod:4)R3									84399.2										92802.2	63696.6		118816																	39380.6
P04839	P04839	CY24B_HUMAN	CYBB	Cytochrome b-245 heavy chain	1	ECPIPQFAGNPPMTWK	EC(UniMod:4)PIPQFAGNPPMTWK	3	EC(UniMod:4)PIPQFAGNPPMTWK3																						400181
P04839	P04839	CY24B_HUMAN	CYBB	Cytochrome b-245 heavy chain	1	IYFYWLCR	IYFYWLC(UniMod:4)R	2	IYFYWLC(UniMod:4)R2									599788			238149							976507			654459			180679			171483
P04839	P04839	CY24B_HUMAN	CYBB	Cytochrome b-245 heavy chain	1	KLLGSALALAR	KLLGSALALAR	2	KLLGSALALAR2																						222428
P04839	P04839	CY24B_HUMAN	CYBB	Cytochrome b-245 heavy chain	1	LEWHPFTLTSAPEEDFFSIHIR	LEWHPFTLTSAPEEDFFSIHIR	4	LEWHPFTLTSAPEEDFFSIHIR4		504910	116123	174848	142073		108857	272879	470305	227312	357075	150077	244424	278837			330285	185610	515618	359757	330325					185888	64127.6	215485	173807	140603		286318	276187	104805				218880	361440	423391
P04839	P04839	CY24B_HUMAN	CYBB	Cytochrome b-245 heavy chain	1	MEVGQYIFVK	MEVGQYIFVK	2	MEVGQYIFVK2	917406	1010510	303848	692281	483655	292203	374747	634892	1384080	993117	701420	947143	535300	927643	511911	467365	928471	493856	2409450	1202230	683689	2171990	1025480	707048	930055	715575	207914	821717	288380	338008	320292	466995	806196	371466	1049330	282334	497146	558866	1043900	686314
P04839	P04839	CY24B_HUMAN	CYBB	Cytochrome b-245 heavy chain	1	MEVGQYIFVK	M(UniMod:35)EVGQYIFVK	2	M(UniMod:35)EVGQYIFVK2																			327345			111853
P04839	P04839	CY24B_HUMAN	CYBB	Cytochrome b-245 heavy chain	1	QEFQDAWK	QEFQDAWK	2	QEFQDAWK2	123785																					272633
P04839	P04839	CY24B_HUMAN	CYBB	Cytochrome b-245 heavy chain	1	QSISNSESGPR	QSISNSESGPR	2	QSISNSESGPR2	1320760	1726100	737647	771743	609123	737603	740061	886305	2555060	1426820	1377490	1084230	922591	1521900	761143	780332	1536590	998715	3522170	1754310	1412230	4383520	1510210	1078020	1379530	826971	300312	1183490	620731	660686	664162	893079	1230410	882583	1184220	471556	770515	1020870	1660280	1292310
P04839	P04839	CY24B_HUMAN	CYBB	Cytochrome b-245 heavy chain	1	TIELQMK	TIELQMK	1	TIELQMK1																			206632			126637
P04839	P04839	CY24B_HUMAN	CYBB	Cytochrome b-245 heavy chain	1	TLYGRPNWDNEFK	TLYGRPNWDNEFK	2	TLYGRPNWDNEFK2									11689.8	14714.5								19329.9	257566			162650						64024.5
P04839	P04839	CY24B_HUMAN	CYBB	Cytochrome b-245 heavy chain	1	TLYGRPNWDNEFK	TLYGRPNWDNEFK	3	TLYGRPNWDNEFK3	2259650	2438800	839431	1735100		1122280	983277	1531050	3310390	1564110	2027430	2088610		1031120	1369520	1255110	1615930	1620290	5930010	2351560	2365000	6078150	2159650	2179960	2607530	1417210	196220	1600140	1291910	1105180	1027750	860971	1052350	1087470	2510470	948541	1029520	1321800	2654870	1735500
P04839	P04839	CY24B_HUMAN	CYBB	Cytochrome b-245 heavy chain	1	VVTHPFK	VVTHPFK	1	VVTHPFK1																			201851
P04839	P04839	CY24B_HUMAN	CYBB	Cytochrome b-245 heavy chain	1	WIVGPMFLYLCER	WIVGPMFLYLC(UniMod:4)ER	2	WIVGPMFLYLC(UniMod:4)ER2																			237687
[truncated: 10 more columns]

## Sheet: Annotated Spectra
GPX1										NOX2
Spectrum 1. Assay vs. DIA_Prosit, GPX1, DYTQMNELQR, Charge 2 (Koina dot product = 0.9485)											Spectrum 1. Assay vs. DIA_Prosit, NOX2, QSISNSESGPR, Charge 2 (Koina dot product = 0.9113)
Spectrum 2. Assay vs. DIA_Prosit, GPX1, NDVAWNFEK, Charge 2 (Koina dot product = 0.9616)											Spectrum 2. Assay vs. DIA_Prosit, NOX2, MEVGQYIFVK, Charge 2 (Koina dot product = 0.9113)
Spectrum 3. Assay vs. DIA_Prosit, GPX1, NEEILNSLK, Charge 2 (Koina dot product = 0.9684)											Spectrum 3. Assay vs. DIA_Prosit, NOX2, IYFYWLCR, Charge 2 (Koina dot product = 0.9550)
