# Supplementary material for: Dissecting sexual dimorphism in aortic valve stenosis by proteomics
Source: Clin Proteomics. 2025 Oct 6;22:34. doi: 10.1186/s12014-025-09549-1 (PMC12502187; doi:10.1186/s12014-025-09549-1)
Supplement: Supplementary file 3 — Supplementary Material 3. [file 12014_2025_9549_MOESM3_ESM.xlsx]

## Sheet: Supplementary File 2
Supplementary File 3. List of all significant correlations between proteins and parameters of disease severity in men.
Abbreviations
AVA	aortic valve area
taoGmean	mean transvalvular pressure gradient
DVI	Doppler velocity index / velocity ratio
LVM	left ventricle mass
Variable	protein	coefficient	p-value	N
AVA	ACTN4	-0.48	0.02	25
AVA	AHSA1	-0.52	0.01	24
AVA	AKR1B1	0.47	0.02	25
AVA	ALDH2	0.41	0.04	25
AVA	APOB	0.43	0.03	25
AVA	APRT	-0.43	0.03	25
AVA	AQP1	-0.43	0.03	25
AVA	ARHGAP1	-0.4	0.05	25
AVA	C8orf82	-0.46	0.02	24
AVA	CACNA2D2	-0.48	0.03	20
AVA	CASP1	0.41	0.04	25
AVA	CCN1	-0.5	0.01	23
AVA	CD151	-0.45	0.02	25
AVA	CD84	0.44	0.05	21
AVA	CEP170	0.47	0.04	20
AVA	CFAP20	-0.43	0.04	24
AVA	CHID1	-0.42	0.04	25
AVA	CKM	0.49	0.05	17
AVA	CLIC4	-0.4	0.05	25
AVA	COASY	-0.46	0.02	25
AVA	CRIP1	-0.52	0.01	25
AVA	CRYAB	-0.43	0.03	25
AVA	DEFB1	-0.43	0.04	24
AVA	DNAJB11	0.45	0.02	25
AVA	DUSP23	-0.5	0.02	21
AVA	EIF4H	-0.41	0.04	25
AVA	FMNL3	0.58	0.02	17
AVA	GLIPR2	-0.41	0.04	25
AVA	GNA11	-0.4	0.05	25
AVA	GSPT1	-0.44	0.03	24
AVA	IRAG1	-0.52	0.05	15
AVA	IST1	-0.57	0	25
AVA	LNPEP	-0.41	0.04	25
AVA	LPXN	0.48	0.03	20
AVA	MGST2	0.54	0.01	25
AVA	MIA3	-0.48	0.03	20
AVA	MPI	0.41	0.04	25
AVA	NIBAN2	-0.44	0.03	25
AVA	OXR1	0.46	0.02	24
AVA	PANX1	-0.61	0.01	19
AVA	PCBP3	-0.44	0.04	23
AVA	PDLIM3	-0.47	0.02	25
AVA	PIGBOS1	-0.53	0.03	18
AVA	PPP1CC	0.41	0.04	25
AVA	PPP1R13L	-0.65	0	18
AVA	PRKACA	-0.42	0.04	25
AVA	PYGL	-0.42	0.04	25
AVA	RAP1A	-0.4	0.05	25
AVA	RAP1B	-0.44	0.03	25
AVA	RHOC	-0.57	0	25
AVA	RTN1	0.42	0.05	23
AVA	SDF2	0.49	0.04	18
AVA	SERPINB9	0.4	0.05	25
AVA	SESTD1	0.59	0.04	13
AVA	SLC1A5	-0.4	0.05	25
AVA	SNRNP40	0.55	0.01	23
AVA	STUB1	-0.49	0.03	20
AVA	TAGLN2	-0.46	0.02	25
AVA	TGFBI	-0.51	0.01	25
AVA	TOM1	-0.46	0.02	25
AVA	TOR1A	-0.52	0.05	15
AVA	TRIP6	-0.4	0.05	25
AVA	TTC38	0.43	0.04	23
AVA	TUBB4A	0.59	0.01	20
AVA	UBE2D2	-0.44	0.03	25
AVA	VAMP3	-0.51	0.01	25
AVA	VAPA	0.45	0.02	25
AVA	WASHC2A	0.47	0.03	22
AVA	YWHAE	0.44	0.03	25
AVA	YWHAQ	-0.42	0.04	25
taoGmean	ACTA1	0.47	0.02	25
taoGmean	ACTN4	0.44	0.03	25
taoGmean	ADGRE5	0.45	0.02	25
taoGmean	AIP	-0.41	0.04	25
taoGmean	AKAP12	-0.46	0.02	25
taoGmean	ALDH1B1	0.57	0	25
taoGmean	AP3D1	-0.5	0.03	19
taoGmean	ARF4	0.42	0.04	25
taoGmean	ARFGAP1	-0.42	0.05	23
taoGmean	ATXN2	-0.46	0.05	19
taoGmean	ATXN2L	-0.44	0.03	24
taoGmean	BAG6	-0.45	0.03	24
taoGmean	BBS1	-0.55	0.02	17
taoGmean	BLMH	0.41	0.04	25
taoGmean	C11orf68	-0.44	0.04	22
taoGmean	CADM3	-0.5	0.01	25
taoGmean	CELF2	0.5	0.02	22
taoGmean	CHI3L1	0.53	0.02	19
taoGmean	CMAS	-0.51	0.02	20
taoGmean	CNNM3	-0.52	0.04	16
taoGmean	COL6A3	0.47	0.02	25
taoGmean	CRADD	0.6	0.01	20
taoGmean	CTPS2	-0.61	0.01	19
taoGmean	DDX39B	-0.44	0.03	25
taoGmean	DEFA5	0.44	0.03	24
taoGmean	DSG1	0.55	0.02	18
taoGmean	EPS15L1	-0.42	0.04	25
taoGmean	ERH	-0.59	0	25
taoGmean	ERMP1	-0.5	0.02	23
taoGmean	EXOC2	-0.56	0.01	19
taoGmean	FAM180A	0.48	0.02	22
taoGmean	FMNL3	-0.57	0.02	17
taoGmean	GALM	-0.41	0.04	25
taoGmean	GAPDH	0.56	0.01	21
taoGmean	GCN1	-0.5	0.03	18
taoGmean	GHDC	-0.41	0.04	25
taoGmean	GLG1	-0.53	0.01	25
taoGmean	GNG2	-0.42	0.04	25
taoGmean	GPD1	0.51	0.04	17
taoGmean	GSPT1	0.5	0.01	24
taoGmean	GYPC	-0.57	0.03	15
taoGmean	HBG2	0.52	0.04	16
taoGmean	HDGFL3	-0.66	0.03	11
taoGmean	HDHD5	0.44	0.04	23
taoGmean	HNRNPA0	-0.45	0.02	25
taoGmean	HNRNPDL	-0.42	0.04	25
taoGmean	IDE	-0.45	0.02	25
taoGmean	IFIT5	-0.54	0.02	19
taoGmean	IFT27	-0.44	0.03	25
taoGmean	IGFBP4	0.4	0.05	25
taoGmean	ITGB4	-0.48	0.04	19
taoGmean	ITGBL1	0.56	0.01	23
taoGmean	ITLN1	0.57	0.01	20
taoGmean	KPNA6	-0.59	0.02	16
taoGmean	KRT1	0.4	0.05	25
taoGmean	KRT9	0.42	0.04	25
taoGmean	LDHAL6B	0.41	0.04	25
taoGmean	LETM1	-0.49	0.04	18
taoGmean	LGMN	-0.41	0.04	25
taoGmean	LIN7A	-0.4	0.05	25
taoGmean	LMNB2	-0.41	0.04	25
taoGmean	LRPPRC	-0.5	0.03	19
taoGmean	MAGED2	-0.6	0.01	19
taoGmean	MAGOH	-0.51	0.02	20
taoGmean	MAPK14	0.49	0.01	25
taoGmean	MELTF	-0.51	0.01	23
taoGmean	MGMT	-0.44	0.03	25
taoGmean	MGST2	-0.41	0.04	25
taoGmean	MIEN1	-0.49	0.03	19
taoGmean	NAE1	-0.42	0.04	25
taoGmean	NAXD	-0.4	0.05	25
taoGmean	NFKB1	-0.46	0.02	25
taoGmean	NHLRC2	-0.49	0.01	25
taoGmean	NLGN1	-0.47	0.02	25
taoGmean	NLGN2	-0.55	0	25
taoGmean	NOTCH3	0.53	0.01	25
taoGmean	NQO1	0.51	0.02	21
taoGmean	OCIAD1	-0.42	0.04	25
taoGmean	PACS1	-0.49	0.03	19
taoGmean	PANX1	0.52	0.02	19
taoGmean	PCYOX1L	0.47	0.04	19
taoGmean	PDXP	-0.47	0.02	23
taoGmean	PI4KA	-0.47	0.04	19
taoGmean	PIK3IP1	0.53	0.02	18
taoGmean	PIP4K2C	-0.53	0.04	15
taoGmean	PLCG1	-0.59	0.01	20
taoGmean	PLS1	0.48	0.03	21
taoGmean	POGLUT3	-0.55	0	25
taoGmean	PSAT1	-0.59	0	21
taoGmean	PSMA2	-0.44	0.03	25
taoGmean	PSMB7	-0.41	0.04	25
taoGmean	PTMA	-0.53	0.01	22
taoGmean	PTP4A2	0.53	0.02	19
taoGmean	PTPRF	-0.52	0.01	22
taoGmean	PUDP	0.47	0.04	20
taoGmean	PURB	-0.5	0.03	19
taoGmean	RAB11B	-0.43	0.03	25
taoGmean	RAB14	0.43	0.03	25
taoGmean	RAD23B	-0.43	0.03	25
taoGmean	RDX	-0.42	0.04	24
taoGmean	RHEB	0.43	0.04	23
taoGmean	RHOA	0.54	0.01	25
taoGmean	RPLP2	-0.44	0.03	25
taoGmean	RPS21	-0.48	0.02	25
taoGmean	S1PR2	-0.52	0.01	21
taoGmean	SAR1A	0.42	0.04	25
taoGmean	SLC1A5	0.49	0.01	25
taoGmean	SLK	-0.44	0.04	22
taoGmean	SNRNP40	-0.6	0	23
taoGmean	SPON2	0.44	0.05	21
taoGmean	TAPBP	-0.42	0.04	25
taoGmean	TES	0.53	0.01	25
taoGmean	THSD4	-0.43	0.03	25
taoGmean	TIMP2	0.47	0.02	25
taoGmean	TMED7	0.47	0.02	25
taoGmean	TNC	0.42	0.04	25
taoGmean	TPCN1	-0.55	0.03	15
taoGmean	TTC37	-0.49	0.03	19
taoGmean	VAC14	-0.44	0.05	21
taoGmean	VAT1L	-0.47	0.02	24
taoGmean	VPS18	-0.58	0.02	17
taoGmean	VPS26C	-0.57	0	23
taoGmean	WNT11	0.46	0.05	19
taoGmean	YWHAB	0.45	0.02	25
taoGmean	ZYX	0.4	0.05	25
DVI	ABHD11	0.55	0.03	15
DVI	ACADS	-0.45	0.05	20
DVI	ACSS2	0.64	0	19
DVI	ADA	0.47	0.04	20
DVI	ADAMTSL4	-0.57	0.01	21
DVI	ADPRS	0.52	0.02	20
DVI	AK3	-0.5	0.02	21
DVI	AK4	-0.44	0.04	21
DVI	ALDH3A1	0.53	0.04	16
DVI	ALOX5	0.52	0.03	18
DVI	ANXA5	-0.56	0.01	21
DVI	AP3S1	-0.46	0.04	20
DVI	APOH	-0.5	0.02	21
DVI	AQP1	-0.45	0.04	21
DVI	ARHGDIB	0.5	0.02	21
DVI	ARPC3	0.45	0.04	21
DVI	BIN1	0.52	0.03	17
DVI	BST2	-0.45	0.04	21
DVI	CAB39L	0.53	0.02	19
DVI	CACNA2D2	-0.56	0.03	16
DVI	CACYBP	0.52	0.03	18
DVI	CALHM5	-0.48	0.03	20
DVI	CAPG	0.51	0.02	21
DVI	CAPZA1	0.44	0.05	21
DVI	CASK	-0.56	0.01	21
DVI	CASP1	0.62	0	21
DVI	CCDC124	0.64	0	20
DVI	CCN1	-0.53	0.02	19
DVI	CD151	-0.64	0	21
DVI	CD2AP	0.62	0	20
DVI	CD74	0.55	0.01	21
DVI	CD84	0.51	0.03	18
DVI	CD9	-0.49	0.02	21
DVI	CDC42EP5	-0.53	0.02	19
DVI	CFH	-0.52	0.02	21
DVI	CFHR1	-0.55	0.01	20
DVI	CFHR2	-0.45	0.04	21
DVI	CFHR3	-0.5	0.02	21
DVI	CHPF	-0.57	0.04	14
DVI	CLASP2	0.6	0.03	13
DVI	CLIC4	-0.49	0.03	21
DVI	CLTB	-0.45	0.04	21
DVI	CNPY2	-0.48	0.03	21
DVI	COTL1	0.45	0.04	21
DVI	CPOX	0.54	0.01	21
DVI	CPSF6	0.54	0.03	16
DVI	DDT	0.51	0.02	21
DVI	DERA	0.44	0.05	21
DVI	DNAJB1	-0.53	0.01	21
DVI	DPYSL3	-0.47	0.03	21
DVI	ENG	-0.44	0.04	21
DVI	ERBB2	-0.73	0.01	12
DVI	EVL	0.51	0.03	19
DVI	FAS	-0.53	0.01	21
DVI	FSTL1	-0.49	0.02	21
DVI	FUNDC2	-0.56	0.01	21
DVI	GAMT	-0.59	0.01	20
DVI	GCA	0.51	0.02	21
DVI	GCHFR	0.58	0.01	21
DVI	GLUL	0.5	0.04	18
DVI	GMPPA	-0.59	0	21
DVI	GSR	0.5	0.02	21
DVI	H2BU1	-0.51	0.02	21
DVI	HAMP	-0.45	0.05	20
DVI	HDHD2	0.52	0.04	16
DVI	HEG1	-0.53	0.01	21
DVI	HMGN1	0.64	0	21
DVI	HNMT	0.57	0.01	21
DVI	HNRNPA1	0.48	0.03	21
DVI	HPN	0.44	0.04	21
DVI	HSPB2	-0.58	0.03	14
DVI	IL16	0.55	0.01	20
DVI	JPT1	0.46	0.04	21
DVI	KDSR	-0.54	0.01	21
DVI	LAMTOR2	0.51	0.02	21
DVI	LCP1	0.46	0.04	21
DVI	LMNB1	0.77	0	21
DVI	LPXN	0.65	0	18
DVI	LRRC57	-0.54	0.02	19
DVI	LSM4	0.5	0.02	21
DVI	LSP1	0.55	0.01	20
DVI	LY75	0.49	0.03	19
DVI	MAOB	-0.56	0.01	21
DVI	MARCKS	0.45	0.04	21
DVI	MELTF	-0.51	0.02	20
DVI	MESD	0.56	0.02	18
DVI	MGST2	0.46	0.04	21
DVI	MRC2	-0.49	0.02	21
DVI	MRGPRF	-0.45	0.04	21
DVI	MXRA7	-0.65	0	21
DVI	NAA50	-0.54	0.03	17
DVI	NAPRT	0.56	0.01	21
DVI	NDUFB9	0.48	0.04	19
DVI	OXR1	0.59	0.01	20
DVI	PALD1	0.75	0	14
DVI	PARP14	0.61	0.01	17
DVI	PCCB	0.51	0.02	20
DVI	PCOLCE	-0.58	0.01	21
DVI	PDCD6	-0.46	0.03	21
DVI	PDLIM3	-0.45	0.04	21
DVI	PFAS	0.45	0.04	21
DVI	PLBD1	0.5	0.02	20
DVI	PLPP1	-0.44	0.04	21
DVI	PLXDC1	-0.64	0.01	16
DVI	POGLUT2	-0.57	0.01	18
DVI	POTEI	0.49	0.02	21
DVI	PPIH	0.48	0.03	21
DVI	PPP1CA	0.48	0.03	21
DVI	PPP1R9B	0.51	0.04	17
DVI	PRPS1	0.44	0.05	21
DVI	PSMB10	0.66	0	21
DVI	PSMB9	0.44	0.05	21
DVI	PSMG1	0.71	0	17
DVI	PTGES2	-0.45	0.04	21
DVI	PTGFRN	-0.53	0.01	21
DVI	PTPN1	0.5	0.02	20
DVI	RAB18	-0.48	0.03	21
DVI	RABGGTA	0.51	0.02	20
DVI	RAC2	0.56	0.01	21
DVI	RALB	-0.5	0.02	21
DVI	RCN2	-0.53	0.01	21
DVI	REEP5	-0.52	0.02	21
DVI	REXO2	-0.65	0	21
DVI	RFTN1	0.45	0.05	20
DVI	RHOC	-0.45	0.04	21
DVI	RTN1	0.77	0	19
DVI	S100A4	-0.45	0.04	21
DVI	S100A9	0.48	0.03	21
DVI	SCLY	0.45	0.04	20
DVI	SDF2	0.52	0.05	15
DVI	SEC13	-0.46	0.04	21
DVI	SEC31A	-0.48	0.03	21
DVI	SEPTIN6	-0.56	0.05	13
DVI	SERPINB8	-0.62	0.04	12
DVI	SGCE	-0.46	0.04	21
DVI	SHTN1	0.53	0.03	17
DVI	SMAP2	0.46	0.04	21
DVI	SNRNP40	0.45	0.05	20
DVI	SORT1	-0.46	0.04	20
DVI	SPATS2L	0.5	0.05	16
DVI	SPR	-0.51	0.02	21
DVI	SPRYD7	0.54	0.02	18
DVI	SSC5D	-0.49	0.03	21
DVI	STAT2	0.5	0.03	20
DVI	STMN1	0.47	0.03	21
DVI	TAGLN2	-0.48	0.03	21
DVI	TGFBI	-0.55	0.01	21
DVI	TMED4	-0.53	0.01	21
DVI	TNXB	-0.48	0.03	21
DVI	TPBG	-0.44	0.05	21
DVI	TPSAB1	0.45	0.04	21
DVI	TRIM22	0.62	0.03	13
DVI	TUFM	0.51	0.02	21
DVI	TXN	0.45	0.04	21
DVI	UFD1	0.46	0.04	21
DVI	UQCRQ	-0.54	0.02	18
DVI	USO1	-0.48	0.04	19
DVI	VAMP2	-0.48	0.03	21
DVI	VAMP3	-0.61	0	21
DVI	WASHC2A	0.74	0	18
DVI	WDFY1	-0.47	0.03	21
LVM	AASS	-0.69	0	19
LVM	ABI3BP	-0.46	0.02	24
LVM	ADH1A	-0.48	0.02	24
LVM	AGPS	0.46	0.04	21
LVM	AKR1C1	-0.42	0.04	24
LVM	ALDH7A1	-0.43	0.04	24
LVM	ANTXR2	-0.41	0.05	24
LVM	APEX1	0.55	0.01	24
LVM	API5	0.54	0.05	14
LVM	ARFGAP1	0.51	0.02	22
LVM	ARFGAP2	0.42	0.04	24
LVM	ARFGAP3	0.46	0.04	21
LVM	ARHGAP18	0.44	0.04	22
LVM	ARL15	0.68	0.03	10
LVM	ATP1B1	-0.45	0.03	24
LVM	ATP6AP1	0.5	0.04	17
LVM	ATP6V1F	0.41	0.05	24
LVM	ATXN2	0.55	0.01	19
LVM	ATXN3	-0.62	0.03	12
LVM	C4	0.41	0.04	24
LVM	CALU	0.48	0.02	24
LVM	CCN5	-0.52	0.01	24
LVM	CD163L1	0.54	0.01	20
LVM	CD46	-0.53	0.01	24
LVM	CD99L2	-0.51	0.01	24
LVM	CISD2	0.43	0.04	24
LVM	CKAP4	0.47	0.02	24
LVM	CNN3	-0.5	0.01	24
LVM	COPZ1	0.44	0.03	24
LVM	COX5B	0.43	0.04	24
LVM	CRIP1	-0.44	0.03	24
LVM	CRIP2	-0.59	0	24
LVM	CRYAB	-0.48	0.02	24
LVM	CTPS2	0.62	0	19
LVM	CTSC	0.46	0.02	24
LVM	CTSL	0.4	0.05	24
LVM	DAD1	0.43	0.04	23
LVM	DDX39A	0.44	0.03	24
LVM	DPY30	0.51	0.01	24
LVM	DYNLT3	-0.6	0	24
LVM	ELMO2	0.68	0	17
LVM	EML2	-0.45	0.03	24
LVM	EML4	0.44	0.04	22
LVM	ENPP4	-0.48	0.02	24
LVM	ETFB	0.41	0.05	24
LVM	EXOC4	0.54	0.03	16
LVM	FBLN1	-0.5	0.01	24
LVM	FBLN2	-0.43	0.04	24
LVM	FGL2	-0.4	0.05	24
LVM	FHL1	-0.44	0.03	24
LVM	FKBP11	0.5	0.02	23
LVM	FKBP3	0.41	0.05	24
LVM	FYN	-0.46	0.02	24
LVM	GATM	0.53	0.01	22
LVM	GBE1	-0.45	0.03	24
LVM	GLB1	0.45	0.03	24
LVM	GNAQ	-0.46	0.02	24
LVM	GON7	0.44	0.04	22
LVM	IFI16	0.47	0.02	24
LVM	IL6ST	-0.48	0.04	19
LVM	ITLN1	-0.5	0.03	19
LVM	KYAT3	-0.44	0.03	24
LVM	LANCL1	-0.48	0.02	24
LVM	LCMT1	-0.51	0.02	20
LVM	LETM1	0.57	0.01	18
LVM	LGMN	0.42	0.04	24
LVM	LILRB1	0.51	0.04	17
LVM	LRBA	-0.55	0.02	18
LVM	LYPLAL1	-0.49	0.02	23
LVM	MAGED2	0.46	0.05	19
LVM	NANS	0.45	0.03	24
LVM	NCK2	-0.49	0.02	21
LVM	NECAP2	0.44	0.04	23
LVM	NOL3	-0.41	0.05	24
LVM	P3H1	0.52	0.01	24
LVM	PABPC1	0.44	0.03	24
LVM	PAFAH1B1	-0.5	0.01	24
LVM	PALLD	-0.41	0.05	24
LVM	PDGFRB	-0.46	0.02	24
LVM	PDIA5	0.48	0.03	21
LVM	PLOD2	0.42	0.04	24
LVM	PLPP3	-0.42	0.04	24
LVM	PMPCB	0.45	0.03	24
LVM	PPP1CB	-0.55	0.01	24
LVM	PPP2CB	-0.41	0.05	23
LVM	PPP2R5E	0.82	0.01	9
LVM	PRNP	-0.44	0.03	24
LVM	PRPH	-0.42	0.04	24
LVM	PTBP1	0.54	0.01	24
LVM	RBCK1	-0.56	0.01	19
LVM	RCN1	0.48	0.02	24
LVM	RCN3	0.47	0.02	24
LVM	RGN	-0.41	0.05	24
LVM	RNASET2	0.52	0.01	24
LVM	RP2	0.42	0.04	24
LVM	RPN1	0.51	0.01	24
LVM	RPS11	0.51	0.01	23
LVM	RPS18	0.46	0.03	24
LVM	RPS20	0.42	0.04	24
LVM	RPS3	0.46	0.03	24
LVM	SCPEP1	0.42	0.04	24
LVM	SEC61B	0.47	0.02	24
LVM	SETD7	-0.41	0.05	24
LVM	SHMT2	0.59	0	24
LVM	SLC39A7	0.57	0.05	13
LVM	SMS	-0.42	0.04	24
LVM	SORBS3	-0.48	0.02	24
LVM	SSH3	0.59	0.03	14
LVM	SSR4	0.43	0.04	24
LVM	STAT5B	-0.46	0.02	24
LVM	TBC1D24	0.86	0	14
LVM	TGFBR2	-0.54	0.03	17
LVM	TIA1	0.47	0.03	22
LVM	TMED10	0.47	0.02	24
LVM	TNXB	-0.42	0.04	24
LVM	TOLLIP	-0.48	0.02	24
LVM	TP53I3	0.53	0.01	23
LVM	TPD52L1	-0.49	0.02	23
LVM	TSTD1	-0.41	0.05	24
LVM	UBFD1	0.54	0.03	17
LVM	VCAN	-0.45	0.03	24
LVM	VPS28	-0.53	0.01	23
LVM	VPS33A	0.63	0.04	11
LVM	VPS36	0.51	0.05	16
LVM	XPNPEP1	0.41	0.05	24
LVM	YES1	-0.64	0	23
