# Supplementary material for: Dissecting sexual dimorphism in aortic valve stenosis by proteomics
Source: Clin Proteomics. 2025 Oct 6;22:34. doi: 10.1186/s12014-025-09549-1 (PMC12502187; doi:10.1186/s12014-025-09549-1)
Supplement: Supplementary file 4 — Supplementary Material 4 [file 12014_2025_9549_MOESM4_ESM.xlsx]

## Sheet: Supplementary File 3
Supplementary File 4. List of all significant correlations between proteins and parameters of disease severity in women.
Abbreviations
AVA	aortic valve area
taoGmean	mean transvalvular pressure gradient
DVI	Doppler velocity index / velocity ratio
LVM	left ventricle mass
Variable	protein	coefficient	p-value	N
AVA	ADIPOQ	-0.466271	0.0188044	25
AVA	ADIRF	-0.527055	0.006787	25
AVA	AK2	0.406271	0.0438805	25
AVA	ALDH9A1	0.443526	0.0263676	25
AVA	ANXA11	-0.399213	0.0480476	25
AVA	APIP	0.454372	0.0441549	20
AVA	APOO	0.416467	0.0383695	25
AVA	ARPP19	-0.670223	0.000339212	24
AVA	ATP5F1E	0.452153	0.0232534	25
AVA	ATP5PB	0.400389	0.0473324	25
AVA	ATP6V1F	0.420389	0.0364022	25
AVA	ATXN2	0.644938	0.0109846	15
AVA	C1orf198	-0.444702	0.0259242	25
AVA	CAP2	-0.482349	0.0146093	25
AVA	CCN5	0.442742	0.0266666	25
AVA	CHID1	0.454114	0.0225889	25
AVA	CIAPIN1	0.486986	0.0184379	23
AVA	CLIC4	-0.434506	0.029974	25
AVA	CMA1	0.413262	0.0499908	23
AVA	COL14A1	-0.407056	0.0434356	25
AVA	COLEC12	0.429801	0.0320067	25
AVA	COMMD5	0.44867	0.0317605	23
AVA	CPXM2	-0.419997	0.0365952	25
AVA	CRIP2	-0.510976	0.00904597	25
AVA	CYB5R1	0.435291	0.0296455	25
AVA	CYP27A1	0.457251	0.0215579	25
AVA	DAG1	-0.432603	0.0347413	24
AVA	DBN1	-0.60627	0.00131583	25
AVA	DLGAP4	-0.466231	0.0216522	24
AVA	DPP4	0.4956	0.0446804	17
AVA	DSTN	-0.478036	0.0156509	25
AVA	ECI2	0.535167	0.00850341	23
AVA	ECM2	-0.440781	0.0274261	25
AVA	EFL1	0.50807	0.0157722	22
AVA	EPHA2	-0.539122	0.00655803	24
AVA	EPHX1	0.556074	0.00389699	25
AVA	FKBP5	0.587054	0.00203538	25
AVA	FNDC1	-0.452153	0.0232534	25
AVA	GCHFR	0.449342	0.0276083	24
AVA	GGT5	0.437644	0.0286773	25
AVA	GPD2	0.432546	0.030808	25
AVA	GSTT1	-0.591791	0.0096766	18
AVA	HAPLN3	-0.39882	0.0482879	25
AVA	HDDC3	0.547658	0.03007	16
AVA	HMGCL	0.403918	0.0452366	25
AVA	HMGN5	0.501578	0.0339428	18
AVA	HSD17B4	0.566662	0.00314321	25
AVA	HSPG2	-0.432938	0.0306397	25
AVA	IGFBP3	-0.420389	0.0364022	25
AVA	ITIH5	-0.429786	0.0360734	24
AVA	JPT2	-0.536074	0.00574158	25
AVA	LAMA4	-0.397252	0.0492585	25
AVA	LAMB1	-0.476075	0.016144	25
AVA	LAMC1	-0.409801	0.0419065	25
AVA	LASP1	-0.479212	0.015361	25
AVA	LRRC17	-0.530192	0.00640665	25
AVA	LTBP2	-0.546662	0.00469032	25
AVA	LTBP4	-0.438428	0.0283603	25
AVA	MAP1B	-0.474898	0.016446	25
AVA	MCCC1	0.611111	0.00194957	23
AVA	MCCC2	0.423276	0.039308	24
AVA	MGST1	0.52975	0.011223	22
AVA	MMGT1	0.489169	0.0244184	21
AVA	MRC2	0.446271	0.0253423	25
AVA	MTCH2	0.436859	0.0289972	25
AVA	MTX2	0.427247	0.042011	23
AVA	MYD88	0.478775	0.0380964	19
AVA	MYL6	-0.472938	0.0169595	25
AVA	NCF2	0.511019	0.0127036	23
AVA	NEO1	-0.613819	0.00237717	22
AVA	NES	-0.507839	0.00955261	25
AVA	NID2	-0.432546	0.030808	25
AVA	OMD	-0.581886	0.00285605	24
AVA	PAWR	-0.441937	0.0347412	23
AVA	PGM3	-0.416075	0.0385708	25
AVA	PHPT1	-0.41333	0.0400032	25
AVA	PHYHD1	0.448009	0.0281295	24
AVA	PIGR	-0.501254	0.0174773	22
AVA	PITHD1	-0.425879	0.0337835	25
AVA	PLAC9	0.61512	0.00658761	18
AVA	POSTN	-0.423526	0.0348867	25
AVA	PPIC	-0.403526	0.0454658	25
AVA	PRPS2	0.441629	0.0307329	24
AVA	PRXL2B	0.456969	0.0325123	22
AVA	REXO2	-0.578819	0.00243403	25
AVA	SCARF2	-0.463991	0.0257327	23
AVA	SDF2L1	0.540608	0.00638268	24
AVA	SERPINB6	-0.504702	0.0100826	25
AVA	SGTB	-0.47313	0.0261538	22
AVA	SIAE	0.485344	0.0300645	20
AVA	SLC35A4	0.651131	0.00138858	21
AVA	SLC9A9	0.440597	0.0311715	24
AVA	SLITRK4	-0.504071	0.0329243	18
AVA	SPTA1	-0.420611	0.0406961	24
AVA	SPTLC1	0.498428	0.011216	25
AVA	SRP9	0.39686	0.0495035	25
AVA	STOML2	0.409016	0.042339	25
AVA	SYNGR1	-0.521637	0.018329	20
AVA	TAGLN2	-0.570976	0.00287377	25
AVA	TAX1BP3	-0.479604	0.0152653	25
AVA	TCP1	-0.441565	0.0271202	25
AVA	THBS1	-0.423526	0.0348867	25
AVA	TIMM8A	0.621783	0.00587046	18
AVA	TMEM87A	-0.436805	0.0477182	21
AVA	TNFAIP8	0.583692	0.00689483	20
AVA	TOMM70	0.485897	0.0298501	20
AVA	TST	0.506271	0.00981464	25
AVA	TUFM	0.417252	0.0379694	25
AVA	UBFD1	-0.441445	0.0451399	21
AVA	VPS25	0.549015	0.00448023	25
AVA	VPS4A	-0.507904	0.026411	19
AVA	WAS	0.579943	0.0162826	17
AVA	WIPF1	0.494784	0.0139708	24
AVA	WNT11	0.468423	0.0430925	19
AVA	YIPF5	-0.53666	0.0100231	22
taoGmean	ABHD10	-0.406402	0.0438062	25
taoGmean	ABHD14B	-0.485831	0.0138107	25
taoGmean	ADRM1	-0.398305	0.0486054	25
taoGmean	AGFG1	-0.452286	0.023208	25
taoGmean	AGPAT1	-0.565261	0.00323522	25
taoGmean	AGRN	0.410258	0.0416561	25
taoGmean	AK4	-0.414499	0.0393882	25
taoGmean	ALDH2	-0.475421	0.0163113	25
taoGmean	ANK1	0.601267	0.00188599	24
taoGmean	ARL6IP1	-0.567609	0.00472821	23
taoGmean	ATP5PB	-0.58801	0.00199295	25
taoGmean	BICD2	0.516594	0.0116083	23
taoGmean	C1S	0.42491	0.0342346	25
taoGmean	C8A	0.422211	0.0355159	25
taoGmean	C8orf82	-0.405495	0.0493155	24
taoGmean	C9orf64	-0.428855	0.0464231	22
taoGmean	CACNA2D1	0.404088	0.0451376	25
taoGmean	CAMK2D	0.470226	0.0489265	18
taoGmean	CASP6	0.60707	0.0240052	14
taoGmean	CBR1	-0.46848	0.0181757	25
taoGmean	CD99L2	-0.424139	0.0345969	25
taoGmean	CFP	0.505111	0.0100122	25
taoGmean	CHID1	-0.475035	0.0164106	25
taoGmean	CIRBP	-0.404474	0.0449135	25
taoGmean	CKB	-0.412571	0.0404066	25
taoGmean	CLCC1	-0.497784	0.0113379	25
taoGmean	CLEC3B	0.440333	0.027602	25
taoGmean	COL12A1	0.495857	0.0117099	25
taoGmean	COL15A1	0.49123	0.012644	25
taoGmean	CPXM2	0.52786	0.00668765	25
taoGmean	CRYL1	-0.434164	0.0301185	25
taoGmean	CSTB	-0.414114	0.0395902	25
taoGmean	CTPS2	0.489458	0.028496	20
taoGmean	CXCL12	0.39869	0.0483679	25
taoGmean	CYB5A	-0.577985	0.00247788	25
taoGmean	CYB5B	-0.430391	0.031746	25
taoGmean	DBI	-0.480048	0.0151577	25
taoGmean	DBN1	0.566418	0.0031591	25
taoGmean	DCPS	-0.510509	0.00912007	25
taoGmean	DCTN4	-0.517064	0.00812663	25
taoGmean	DDX39B	-0.517835	0.00801593	25
taoGmean	DUT	-0.437634	0.0286813	25
taoGmean	ECHDC1	-0.480819	0.0149721	25
taoGmean	ECM2	0.557549	0.00378358	25
taoGmean	EIF1	-0.431079	0.0314439	25
taoGmean	ELAVL1	-0.401389	0.0467308	25
taoGmean	EPB42	0.566386	0.00390971	24
taoGmean	EPHA2	0.465666	0.0218333	24
taoGmean	EPHX1	-0.473878	0.0167114	25
taoGmean	ERMP1	-0.426424	0.0377163	24
taoGmean	F11	0.436947	0.0289614	25
taoGmean	FAM114A2	-0.415058	0.0489047	23
taoGmean	FAM184A	0.449135	0.0469708	20
taoGmean	FBXO7	0.425681	0.0338753	25
taoGmean	FHL2	0.536728	0.00567138	25
taoGmean	FIBIN	0.429246	0.0409569	23
taoGmean	FLNC	0.419512	0.0368352	25
taoGmean	FSTL3	0.464177	0.0452811	19
taoGmean	FUNDC2	-0.457381	0.0246279	24
taoGmean	GANAB	-0.54791	0.00457792	25
taoGmean	GBE1	-0.439947	0.0277542	25
taoGmean	GLG1	-0.402161	0.0462712	25
taoGmean	GNG2	-0.549067	0.00447574	25
taoGmean	GPD2	-0.405245	0.044468	25
taoGmean	GPX3	0.414885	0.039187	25
taoGmean	H6PD	-0.497784	0.0113379	25
taoGmean	HAMP	0.514117	0.0120849	23
taoGmean	HDDC3	-0.539029	0.0331895	16
taoGmean	HMBS	0.470557	0.0270937	22
taoGmean	HMCN1	0.406787	0.0435873	25
taoGmean	HMGCL	-0.480433	0.0150647	25
taoGmean	HMGN1	-0.570659	0.00289287	25
taoGmean	HNRNPH2	-0.401004	0.046962	25
taoGmean	HNRNPK	-0.458841	0.0210502	25
taoGmean	HSPA8	0.51475	0.0084664	25
taoGmean	HSPG2	0.488531	0.0132168	25
taoGmean	HTRA1	0.41527	0.0389866	25
taoGmean	IDUA	-0.488916	0.0131337	25
taoGmean	IFI30	0.568484	0.0235089	16
taoGmean	IGFBP3	0.454214	0.0225556	25
taoGmean	ITGA3	0.488145	0.0133003	25
taoGmean	ITGAX	0.72537	0.0100875	12
taoGmean	ITGBL1	0.538305	0.0211883	18
taoGmean	ITIH5	0.511011	0.0107133	24
taoGmean	KCTD12	-0.420283	0.0364543	25
taoGmean	KYAT3	-0.545211	0.00482404	25
taoGmean	LAMA4	0.495085	0.0118615	25
taoGmean	LAMB1	0.527089	0.0067828	25
taoGmean	LAMC1	0.539042	0.00542875	25
taoGmean	LAMC3	-0.622415	0.00580593	18
taoGmean	LANCL2	0.519131	0.0132942	22
taoGmean	LCN2	0.485276	0.0351955	19
taoGmean	LNPEP	0.449972	0.024011	25
taoGmean	LOXL2	0.517601	0.0278027	18
taoGmean	LPAR1	-0.509267	0.0110301	24
taoGmean	LTBP2	0.58801	0.00199295	25
taoGmean	MAOB	-0.452672	0.0230763	25
taoGmean	MAPK9	0.479547	0.0440302	18
taoGmean	MAPRE2	0.428766	0.0324683	25
taoGmean	MARCO	0.519255	0.0132684	22
taoGmean	MCCC1	-0.680053	0.000356843	23
taoGmean	MCCC2	-0.428168	0.0368568	24
taoGmean	MCRIP1	0.511702	0.0210957	20
taoGmean	MEAK7	-0.498803	0.0130968	24
taoGmean	MFGE8	0.479277	0.0153452	25
taoGmean	MGMT	-0.406787	0.0435873	25
taoGmean	MRC2	-0.434164	0.0301185	25
taoGmean	MTCH1	-0.401389	0.0467308	25
taoGmean	MTCH2	-0.404088	0.0451376	25
taoGmean	MXRA5	0.44843	0.0245587	25
taoGmean	MYL6	0.493158	0.0122476	25
taoGmean	MYO1B	0.433554	0.0438234	22
taoGmean	NAXE	-0.471179	0.017431	25
taoGmean	NDUFS3	-0.432236	0.0309415	25
taoGmean	NID2	0.448816	0.0244208	25
taoGmean	NME3	-0.523333	0.00726251	25
taoGmean	NMI	0.460769	0.0204476	25
taoGmean	NOL3	-0.406402	0.0438062	25
taoGmean	OMD	0.606063	0.001695	24
taoGmean	PARK7	-0.399076	0.0481313	25
taoGmean	PAWR	0.419516	0.0462885	23
taoGmean	PCBP3	-0.462063	0.0303888	22
taoGmean	PDE6D	-0.429476	0.0362225	24
taoGmean	PDXK	-0.417969	0.0376063	25
taoGmean	PGM2L1	0.591095	0.00186114	25
taoGmean	PGRMC1	-0.396762	0.0495645	25
taoGmean	PHYHD1	-0.505779	0.0116867	24
taoGmean	PITHD1	0.404474	0.0449135	25
taoGmean	PLAC9	-0.570989	0.013325	18
taoGmean	POFUT1	-0.443418	0.0264088	25
taoGmean	POGLUT3	-0.640835	0.000557792	25
taoGmean	POLR2I	-0.534644	0.0222573	18
taoGmean	PPIC	0.399847	0.0476609	25
taoGmean	PPL	-0.534431	0.0350609	16
taoGmean	PPM1A	-0.444574	0.0259722	25
taoGmean	PREP	-0.409101	0.0422922	25
taoGmean	PRKCSH	-0.541741	0.00515678	25
taoGmean	PRPS2	-0.408984	0.0472103	24
taoGmean	PRXL2A	-0.409487	0.0420793	25
taoGmean	PSMB10	-0.425681	0.0338753	25
taoGmean	PSMB6	0.556393	0.00387226	25
taoGmean	PSME1	-0.439176	0.0280605	25
taoGmean	PTER	-0.47831	0.018067	24
taoGmean	PTRHD1	-0.543141	0.00899537	22
taoGmean	QKI	-0.438405	0.0283695	25
taoGmean	QTRT1	-0.574104	0.00520516	22
taoGmean	RABEP1	0.438633	0.0320204	24
taoGmean	RBBP7	-0.457299	0.0215427	25
taoGmean	RFTN1	0.463082	0.019743	25
taoGmean	RGS10	-0.43532	0.0296332	25
taoGmean	SAR1A	-0.400233	0.047427	25
taoGmean	SCARF2	0.478456	0.0209176	23
taoGmean	SDF2L1	-0.542405	0.00617588	24
taoGmean	SFRP2	0.397534	0.0490831	25
taoGmean	SIAE	-0.546967	0.0125681	20
taoGmean	SLC25A12	-0.435706	0.0294728	25
taoGmean	SLC2A1	0.538331	0.0174166	19
taoGmean	SLC35A4	-0.659282	0.00115052	21
taoGmean	SNX2	-0.434935	0.0297942	25
taoGmean	SORBS2	0.397148	0.0493233	25
taoGmean	SPR	-0.463082	0.019743	25
taoGmean	SPTA1	0.52758	0.00806194	24
taoGmean	SPTLC2	-0.45428	0.0385668	21
taoGmean	STAT5B	-0.428766	0.0324683	25
taoGmean	STOM	0.43185	0.0311083	25
taoGmean	STOML2	-0.502411	0.0104848	25
taoGmean	TCP1	0.606133	0.00132006	25
taoGmean	TFCP2	0.482938	0.0423451	18
taoGmean	THBS1	0.442646	0.0267031	25
taoGmean	TIMM8A	-0.71466	0.000859937	18
taoGmean	TNS1	0.422982	0.035146	25
taoGmean	UBQLN4	-0.524433	0.0146629	21
taoGmean	UCHL5	-0.455775	0.0252019	24
taoGmean	VPS4A	0.475776	0.0394954	19
taoGmean	WNT2B	0.529053	0.0239713	18
taoGmean	ZC3HAV1	0.473493	0.0168127	25
DVI	ABHD12	0.683116	0.0171284	12
DVI	ABI3BP	-0.778188	0.00407387	12
DVI	ABLIM1	-0.660578	0.0309917	11
DVI	ACAA2	0.806358	0.00233699	12
DVI	ACAD9	0.72537	0.009679	12
DVI	ACAP2	-0.672552	0.0194813	12
DVI	ACO2	0.669031	0.0203403	12
DVI	ACSL4	0.676073	0.0186861	12
DVI	ACTR1B	-0.612691	0.037638	12
DVI	ACYP2	-0.672552	0.0194813	12
DVI	ADAM10	0.809879	0.00217285	12
DVI	ADAM9	0.75354	0.00626022	12
DVI	ADAMTSL3	-0.626776	0.0325698	12
DVI	ADD1	-0.676073	0.0186861	12
DVI	ADD3	-0.591564	0.0462238	12
DVI	ADGRE5	0.627017	0.0431674	11
DVI	ADIRF	-0.640861	0.0280237	12
DVI	AK2	0.816922	0.00186274	12
DVI	ANXA1	-0.669031	0.0203403	12
DVI	ANXA2	-0.6972	0.0143036	12
DVI	ANXA4	-0.806358	0.00233699	12
DVI	ANXA6	-0.612691	0.037638	12
DVI	AP2B1	-0.707764	0.0123965	12
DVI	APIP	0.733976	0.0195459	10
DVI	AQP1	0.60917	0.0389517	12
DVI	ARL2	-0.636171	0.0394982	11
DVI	ASPN	-0.707764	0.0123965	12
DVI	ATE1	-0.655991	0.032409	11
DVI	ATIC	0.584522	0.0493865	12
DVI	ATP1B1	-0.746497	0.00701312	12
DVI	ATP2A2	0.735934	0.00825697	12
DVI	ATP5MG	0.760582	0.00557012	12
DVI	ATP5PB	0.661988	0.0220879	12
DVI	ATP6V1A	0.704243	0.0130107	12
DVI	ATP6V1B2	0.612691	0.037638	12
DVI	ATP6V1E1	0.619734	0.0350452	12
DVI	ATP6V1F	0.665509	0.0211862	12
DVI	ATP6V1G1	0.602128	0.0417302	12
DVI	BAG6	0.588043	0.0477408	12
DVI	BAP18	0.714806	0.0112516	12
DVI	BASP1	0.616212	0.0362859	12
DVI	BCAT1	0.623255	0.0337626	12
DVI	BCKDHB	0.79514	0.00835979	10
DVI	BORCS5	-0.685044	0.033642	10
DVI	BZW1	-0.708918	0.0382275	9
DVI	C11orf54	-0.605649	0.0403569	12
DVI	C17orf58	-0.717357	0.0348325	9
DVI	C1QC	0.584522	0.0493865	12
DVI	CALHM2	-0.718328	0.0107248	12
DVI	CALM1	-0.672552	0.0194813	12
DVI	CAMP	0.962102	0.000220459	9
DVI	CAVIN2	-0.660578	0.042866	10
DVI	CAVIN3	-0.672552	0.0194813	12
DVI	CCL14	0.623255	0.0337626	12
DVI	CD14	0.619734	0.0350452	12
DVI	CD40	0.660578	0.0424647	10
DVI	CD74	0.788752	0.00334342	12
DVI	CDC42	0.750019	0.0066209	12
DVI	CDC42BPB	-0.672811	0.0378527	10
DVI	CELF2	0.697277	0.0297134	10
DVI	CHCHD2	0.630297	0.0313677	12
DVI	CHST14	-0.735934	0.00825697	12
DVI	CHST5	-0.626776	0.0325698	12
DVI	CHST6	-0.661988	0.0220879	12
DVI	CIAO1	0.709399	0.0176896	11
DVI	CIAPIN1	0.628467	0.0425717	11
DVI	CILP	-0.760582	0.00557012	12
DVI	CLINT1	-0.626776	0.0325698	12
DVI	CLIP2	-0.619292	0.0463941	11
DVI	COL6A1	-0.690158	0.0156689	12
DVI	COL6A2	-0.760582	0.00557012	12
DVI	COL6A3	-0.739455	0.0078367	12
DVI	COL6A6	-0.584522	0.0493865	12
DVI	COMP	-0.616212	0.0362859	12
DVI	COMT	0.605649	0.0403569	12
DVI	COPS2	-0.717357	0.0353175	9
DVI	CORO1A	0.658467	0.0229902	12
DVI	COX4I1	0.8134	0.00200885	12
DVI	COX5A	0.760582	0.00557012	12
DVI	COX5B	0.654946	0.0239743	12
DVI	COX7A2	0.647903	0.0259454	12
DVI	CPOX	0.584522	0.0493865	12
DVI	CRABP2	0.766087	0.00805195	11
DVI	CTNND1	-0.605649	0.0403569	12
DVI	CTSB	0.686637	0.0163711	12
DVI	CTSF	-0.750019	0.0066209	12
DVI	CTSL	0.693679	0.014954	12
DVI	CTSS	0.665509	0.0211862	12
DVI	CYBA	0.810088	0.00371733	11
DVI	CYBB	0.84157	0.00102587	12
DVI	CYFIP1	-0.644382	0.0269529	12
DVI	DDAH1	-0.834528	0.00122702	12
DVI	DDX6	-0.693679	0.014954	12
DVI	DECR1	0.820443	0.00171904	12
DVI	DLST	0.72537	0.009679	12
DVI	DOK2	0.767625	0.00492698	12
DVI	DPM3	0.767625	0.00492698	12
DVI	DPYSL2	-0.598606	0.0432178	12
DVI	DPYSL3	-0.647903	0.0259454	12
DVI	DTYMK	0.633819	0.0302517	12
DVI	DUSP23	0.60917	0.0389517	12
DVI	DYNC1H1	-0.619734	0.0350452	12
DVI	EFHD2	0.701864	0.019422	11
DVI	EFL1	0.83031	0.00245952	11
DVI	EIF3C	-0.640861	0.0280237	12
DVI	EIF3D	-0.674897	0.0374427	10
DVI	EIF3F	-0.640861	0.0280237	12
DVI	EIF4B	-0.617864	0.0469537	11
DVI	EIF5	-0.619734	0.0350452	12
DVI	EIF5A	0.616212	0.0362859	12
DVI	EIPR1	0.691092	0.0220988	11
DVI	ELN	-0.584522	0.0493865	12
DVI	EMC7	0.819241	0.00310205	11
DVI	EMC8	0.686637	0.0163711	12
DVI	EMILIN2	0.72537	0.009679	12
DVI	ENTPD1	0.669031	0.0203403	12
DVI	EPB41L2	-0.746209	0.0168651	10
DVI	EPHA3	-0.752325	0.0154101	10
DVI	ERGIC2	0.811961	0.00360189	11
DVI	ERLIN2	-0.84157	0.00102587	12
DVI	ESYT2	-0.60917	0.0389517	12
DVI	EVL	0.672785	0.0270599	11
DVI	EXOC7	-0.663631	0.0298894	11
DVI	EZR	-0.588043	0.0477408	12
DVI	FBN1	0.778188	0.00407387	12
DVI	FCER1G	0.728891	0.00918016	12
DVI	FCGR3A	0.795794	0.00291192	12
DVI	FH	0.623255	0.0337626	12
DVI	FKBP4	0.623255	0.0337626	12
DVI	FKBP9	0.686637	0.0163711	12
DVI	FMNL3	-0.678928	0.0359215	10
DVI	FYCO1	-0.626776	0.0325698	12
DVI	GABARAPL2	-0.591564	0.0462238	12
DVI	GCA	0.651425	0.0249143	12
DVI	GHDC	-0.679594	0.0178745	12
DVI	GLRX3	0.654946	0.0239743	12
DVI	GLS	0.739455	0.0078367	12
DVI	GMFG	0.67434	0.0266611	11
DVI	GNG10	0.630297	0.0313677	12
DVI	GNG5	0.693679	0.014954	12
DVI	GOLM1	0.738563	0.0120587	11
DVI	GPS1	-0.630297	0.0313677	12
DVI	GSDME	-0.640861	0.0280237	12
DVI	GSTM3	-0.732413	0.0087176	12
DVI	GSTP1	-0.584522	0.0493865	12
DVI	HCCS	0.752325	0.0155026	10
DVI	HCLS1	0.619734	0.0350452	12
DVI	HK3	0.650356	0.0468078	10
DVI	HNRNPAB	0.859176	0.000633585	12
DVI	HNRNPL	0.619734	0.0350452	12
DVI	HNRNPR	-0.588043	0.0477408	12
DVI	HP1BP3	-0.633819	0.0302517	12
DVI	HSD17B10	0.6972	0.0143036	12
DVI	HSP90AB1	-0.742976	0.00740327	12
DVI	HSPA4	0.770675	0.012209	10
DVI	HSPD1	0.623255	0.0337626	12
DVI	HTRA2	-0.612691	0.037638	12
DVI	HTRA3	-0.683116	0.0171284	12
DVI	IDH3G	0.666695	0.0401631	10
DVI	IFI30	0.872872	0.0222222	7
DVI	IGF2R	0.809879	0.00217285	12
DVI	IKBIP	0.644382	0.0269529	12
DVI	INF2	-0.661988	0.0220879	12
DVI	INPP5D	0.692039	0.0451058	9
DVI	IRGQ	0.614705	0.0484472	11
DVI	ITGAM	0.715626	0.0164165	11
DVI	ITGB2	0.669031	0.0203403	12
DVI	ITGB3	0.626776	0.0325698	12
DVI	ITIH5	-0.646816	0.0356237	11
DVI	JPT1	0.623255	0.0337626	12
DVI	KANK2	-0.588043	0.0477408	12
DVI	KIAA2013	0.706452	0.0184464	11
DVI	KIF5B	-0.661988	0.0220879	12
DVI	LGALS3	0.588043	0.0477408	12
DVI	LIN7A	-0.785231	0.00356822	12
DVI	LMAN2	0.661988	0.0220879	12
DVI	LMNB1	0.686637	0.0163711	12
DVI	LRRC17	-0.6972	0.0143036	12
DVI	LSP1	0.697277	0.0297134	10
DVI	LTBP2	-0.802837	0.00252271	12
DVI	LUM	0.703394	0.027575	10
DVI	LYPLA2	0.72537	0.009679	12
DVI	M6PR	0.584522	0.0493865	12
DVI	MACROH2A1	-0.663631	0.0298894	11
DVI	MAGED2	-0.758442	0.0143607	10
DVI	MAMDC2	-0.845091	0.000939153	12
DVI	MAN2A1	0.628467	0.0425469	11
DVI	MAN2B1	0.616212	0.0362859	12
DVI	MAP1A	-0.679594	0.0178745	12
DVI	MAP1LC3A	-0.756913	0.00926407	11
DVI	MCCC2	0.612691	0.037638	12
DVI	MDH2	0.640861	0.0280237	12
DVI	ME2	0.693679	0.014954	12
DVI	METAP1	0.617864	0.0469537	11
DVI	METTL26	-0.695669	0.0209027	11
DVI	MLEC	0.595085	0.0446648	12
DVI	MSN	-0.75354	0.00626022	12
DVI	MYH10	-0.700478	0.0417989	9
DVI	MYO1B	-0.651404	0.034058	11
DVI	MYO1C	-0.672552	0.0194813	12
DVI	MYO1D	-0.795794	0.00291192	12
DVI	NACA	-0.665509	0.0211862	12
DVI	NAE1	-0.640861	0.0280237	12
DVI	NAP1L1	-0.718552	0.01577	11
DVI	NAP1L4	-0.683116	0.0171284	12
DVI	NAPG	-0.665509	0.0211862	12
DVI	NAXD	-0.640861	0.0280237	12
DVI	NDRG2	-0.6972	0.0143036	12
DVI	NDUFA4	0.76432	0.00828684	11
DVI	NDUFA8	0.700722	0.0136258	12
DVI	NEGR1	-0.658467	0.0229902	12
DVI	NOMO1	0.838049	0.00112554	12
DVI	NUCB1	0.721849	0.0101757	12
DVI	NUP85	0.648345	0.0478219	10
DVI	OGN	0.788752	0.00334342	12
DVI	OLFML1	-0.595085	0.0446648	12
DVI	OLFML3	-0.623255	0.0337626	12
DVI	OSBP	-0.686515	0.0232251	11
DVI	OSGEP	0.729388	0.0137061	11
DVI	OSTC	0.6972	0.0143036	12
DVI	P3H1	0.676073	0.0186861	12
DVI	PAK1	0.678928	0.0254369	11
DVI	PCOLCE2	-0.683116	0.0171284	12
DVI	PCYT2	-0.623879	0.0444958	11
DVI	PDAP1	-0.740092	0.0181702	10
DVI	PDE12	0.739455	0.0078367	12
DVI	PDGFRB	-0.714806	0.0112516	12
DVI	PECAM1	0.669031	0.0203403	12
DVI	PFN1	0.619734	0.0350452	12
DVI	PGM5	-0.647903	0.0259454	12
DVI	PHGDH	-0.644382	0.0269529	12
DVI	PHLDA3	-0.591564	0.0462238	12
DVI	PHLDB1	-0.644382	0.0269529	12
DVI	PIGBOS1	0.773137	0.0191358	9
DVI	PIGT	0.595085	0.0446648	12
DVI	PITRM1	0.619734	0.0350452	12
DVI	PLAA	0.654946	0.0239743	12
DVI	PLCD1	-0.637642	0.039026	11
DVI	PLD3	0.598606	0.0432178	12
DVI	PLOD3	0.669031	0.0203403	12
DVI	PLPP3	-0.789024	0.00551627	11
DVI	PLSCR3	-0.660578	0.0428131	10
DVI	PLSCR4	-0.681033	0.0349206	10
DVI	PMVK	-0.588043	0.0477408	12
DVI	POGLUT1	0.872872	0.0174603	7
DVI	PPP1R18	0.735934	0.00825697	12
DVI	PPP2R5D	-0.757061	0.00589987	12
DVI	PRDX3	0.728891	0.00918016	12
DVI	PSMA5	0.63734	0.0290936	12
DVI	PSMD10	0.598606	0.0432178	12
DVI	PTBP1	0.686637	0.0163711	12
DVI	PTN	-0.686637	0.0163711	12
DVI	PTPRC	0.640861	0.0280237	12
DVI	PYGB	-0.788752	0.00334342	12
DVI	QPCT	0.927634	0.0166667	6
DVI	RAB13	-0.626776	0.0325698	12
DVI	RAB5C	0.676073	0.0186861	12
DVI	RABEP1	-0.614705	0.0484472	11
DVI	RAP2B	0.616212	0.0362859	12
DVI	RAVER1	0.690158	0.0156689	12
DVI	RBM12	0.660578	0.0309917	11
DVI	RDH14	0.818631	0.0103175	9
DVI	RELCH	-0.784873	0.0164903	9
DVI	RHOB	-0.633819	0.0302517	12
DVI	RHOC	0.623255	0.0337626	12
DVI	RNF14	0.660578	0.042866	10
DVI	ROBO1	-0.779849	0.00646224	11
DVI	RPN2	0.595085	0.0446648	12
DVI	RPS12	0.669031	0.0203403	12
DVI	RPSA	0.598606	0.0432178	12
DVI	S100A10	-0.750019	0.0066209	12
DVI	S100A11	0.661988	0.0220879	12
DVI	S100A16	0.591564	0.0462238	12
DVI	S100A6	-0.690158	0.0156689	12
DVI	SCAMP3	0.640861	0.0280237	12
DVI	SCLY	0.819241	0.00311528	11
DVI	SCO1	0.778188	0.00407387	12
DVI	SCP2	0.75354	0.00626022	12
DVI	SDF2L1	0.707764	0.0123965	12
DVI	SDHA	0.644382	0.0269529	12
DVI	SEL1L	0.83031	0.00245952	11
DVI	SELENBP1	-0.750019	0.0066209	12
DVI	SELENOH	0.672811	0.0380115	10
DVI	SELENOP	-0.644382	0.0269529	12
DVI	SEMA3C	-0.602128	0.0417302	12
DVI	SEPTIN11	-0.598606	0.0432178	12
DVI	SEPTIN2	-0.647903	0.0259454	12
DVI	SERPINB9	-0.714806	0.0112516	12
DVI	SERPINE2	-0.690158	0.0156689	12
DVI	SESTD1	-0.678928	0.0359215	10
DVI	SFRP1	-0.721849	0.0101757	12
DVI	SH3BP1	0.723981	0.02194	10
DVI	SLC1A4	-0.591564	0.0462238	12
DVI	SLC25A5	0.646816	0.0356237	11
DVI	SLC2A13	-0.669753	0.0281233	11
DVI	SLC35A4	0.862422	0.00114959	11
DVI	SLC44A1	-0.661988	0.0220879	12
DVI	SNAPIN	-0.701864	0.0194653	11
DVI	SNF8	0.686637	0.0163711	12
DVI	SNU13	0.693679	0.014954	12
DVI	SOD2	0.669031	0.0203403	12
DVI	SOD3	-0.771146	0.00462709	12
DVI	SPCS2	0.873261	0.000411055	12
DVI	SPTAN1	-0.778188	0.00407387	12
DVI	SPTBN1	-0.595085	0.0446648	12
DVI	SPTLC2	0.62244	0.0450261	11
DVI	SQOR	0.802837	0.00252271	12
DVI	SRP9	0.75354	0.00626022	12
DVI	SRPRB	0.626776	0.0325698	12
DVI	SRPX2	-0.679594	0.0178745	12
DVI	SSC5D	-0.845091	0.000939153	12
DVI	SSR4	0.757061	0.00589987	12
DVI	STAM	-0.626776	0.0325698	12
DVI	STRAP	0.588043	0.0477408	12
DVI	STT3A	0.661988	0.0220879	12
DVI	STX4	-0.793611	0.00507536	11
DVI	STXBP1	-0.771146	0.00462709	12
DVI	STXBP3	-0.69269	0.0216899	11
DVI	SYNGR1	-0.733976	0.0194974	10
DVI	TAP1	0.707764	0.0123965	12
DVI	TARDBP	0.700722	0.0136258	12
DVI	TES	0.640861	0.0280237	12
DVI	TFG	-0.732413	0.0087176	12
DVI	TGOLN2	0.823964	0.00158717	12
DVI	TIMM10	0.723129	0.0147719	11
DVI	TIMM50	0.646816	0.0356237	11
DVI	TIMP3	-0.785231	0.00356822	12
DVI	TJP1	-0.60917	0.0389517	12
DVI	TM9SF1	0.6972	0.0143036	12
DVI	TM9SF4	0.767625	0.00492698	12
DVI	TMOD1	-0.651425	0.0249143	12
DVI	TMX2	0.692039	0.0455467	9
DVI	TMX4	-0.725797	0.0323633	9
DVI	TNS3	-0.647903	0.0259454	12
DVI	TOLLIP	-0.619734	0.0350452	12
DVI	TPP2	0.598606	0.0432178	12
DVI	TSFM	0.645324	0.0361083	11
DVI	TSPAN14	0.584522	0.0493865	12
DVI	TST	0.630297	0.0313677	12
DVI	TTC1	-0.654946	0.0239743	12
DVI	TXN2	0.605649	0.0403569	12
DVI	TXNDC5	0.651425	0.0249143	12
DVI	UBR1	0.700478	0.0417989	9
DVI	UBXN6	-0.63734	0.0290936	12
DVI	UCHL1	-0.658467	0.0229902	12
DVI	UCHL5	0.711285	0.0118237	12
DVI	UQCRB	0.711285	0.0118237	12
DVI	UQCRC1	0.647903	0.0259454	12
DVI	UQCRC2	0.6972	0.0143036	12
DVI	UQCRFS1	0.764103	0.00522767	12
DVI	UQCRH	0.78171	0.00382476	12
DVI	VAMP5	-0.746209	0.016843	10
DVI	VAMP8	0.711039	0.0173689	11
DVI	VDAC1	0.679594	0.0178745	12
LVM	ACAA1	0.468794	0.027753	22
LVM	ACOT13	0.569231	0.0365812	14
LVM	ACOT7	0.436035	0.0424968	22
LVM	ACP2	0.628056	0.00302482	20
LVM	ADO	-0.52762	0.0244266	18
LVM	ADSL	-0.431517	0.0449362	22
LVM	AGPS	0.480913	0.0371228	19
LVM	AIFM1	0.430387	0.0455627	22
LVM	AK4	-0.478396	0.0243111	22
LVM	ALB	-0.506072	0.0162575	22
LVM	ANGPTL4	0.487821	0.0248743	21
LVM	ANP32A	-0.538631	0.0333155	16
LVM	ANXA11	-0.478961	0.0241198	22
LVM	AP1S2	0.607843	0.00745005	18
LVM	AP3D1	-0.537981	0.0408174	15
LVM	APEX1	-0.438294	0.0413166	22
LVM	APOC2	-0.431517	0.0449362	22
LVM	ARF6	-0.49647	0.0187606	22
LVM	ARPC1B	0.43547	0.042796	22
LVM	ARPC5L	0.445072	0.0379287	22
LVM	ARPP19	-0.517051	0.0163855	21
LVM	ASL	0.448461	0.0363186	22
LVM	ASPN	-0.444507	0.0382024	22
LVM	ATG7	0.571025	0.0055091	22
LVM	ATP1A1	0.439989	0.0404483	22
LVM	ATP5ME	0.529229	0.0113181	22
LVM	ATP6V0A1	0.595877	0.00342926	22
LVM	ATP6V0D1	0.54222	0.00913595	22
LVM	ATXN2L	-0.50771	0.0222968	20
LVM	B3GAT3	0.47988	0.0322518	20
LVM	CAPN7	0.50341	0.0199961	21
LVM	CAPS	0.678947	0.00139137	19
LVM	CARM1	0.542384	0.0110783	21
LVM	CARS1	-0.433907	0.0493853	21
LVM	CAST	0.469924	0.0273291	22
LVM	CEPT1	0.580882	0.0162129	17
LVM	CHP1	0.561221	0.00811968	21
LVM	CILP	0.432646	0.0443164	22
LVM	CISD2	0.579497	0.00470643	22
LVM	COLEC12	0.561423	0.0065532	22
LVM	COLGALT1	0.547303	0.00838234	22
LVM	COX17	-0.439424	0.0407361	22
LVM	CRLF1	0.536572	0.0100378	22
LVM	DAB2	0.488563	0.0210475	22
LVM	DCD	-0.43547	0.042796	22
LVM	DCTN2	0.521886	0.012729	22
LVM	DCTN6	0.446249	0.0425855	21
LVM	DEFA5	0.524196	0.0147158	21
LVM	DGKA	-0.624878	0.00245702	21
LVM	ECHS1	0.481785	0.0231811	22
LVM	EMILIN1	0.46484	0.0292782	22
LVM	ENPP1	0.472748	0.0262917	22
LVM	ENY2	0.582321	0.0044616	22
LVM	EPB41	-0.503949	0.0234773	20
LVM	EPHX1	0.487433	0.0213917	22
LVM	EPS8	-0.589822	0.0142434	17
LVM	ERLEC1	0.50771	0.0222968	20
LVM	ERLIN2	0.468229	0.027967	22
LVM	EWSR1	-0.477266	0.0246973	22
LVM	F11	-0.458628	0.0318085	22
LVM	F13A1	0.490822	0.0203724	22
LVM	FADD	-0.555488	0.0223602	17
LVM	FKBP2	0.442248	0.0393128	22
LVM	FKBP5	0.4366	0.0421993	22
LVM	FUS	-0.425868	0.0481369	22
LVM	GALK1	0.448461	0.0363186	22
LVM	GALNT1	0.449591	0.035794	22
LVM	GASK1B	0.606243	0.0046031	20
LVM	GATD1	0.486868	0.0215655	22
LVM	GCHFR	0.450796	0.0402724	21
LVM	GIT2	-0.512569	0.0371617	17
LVM	GNAS	0.434905	0.0430968	22
LVM	GPD1	0.504905	0.0325892	18
LVM	GSK3B	-0.656686	0.00307198	18
LVM	GSTZ1	0.47828	0.0383246	19
LVM	HDHD2	-0.477193	0.0388294	19
LVM	HFE	0.484004	0.0418255	18
LVM	HINT3	-0.480026	0.0276449	21
LVM	HSD17B4	0.642191	0.00127127	22
LVM	HSPA1A	0.474442	0.0256845	22
LVM	HYI	-0.61606	0.00497603	19
LVM	IGFBP3	-0.433211	0.044009	22
LVM	INPP5D	0.71978	0.00727105	13
LVM	IQSEC1	-0.647059	0.00610479	17
LVM	JAK1	-0.55	0.0295267	16
LVM	JUP	-0.515983	0.0198653	20
LVM	KRT2	-0.471618	0.0267028	22
LVM	L3HYPDH	0.487998	0.021219	22
LVM	LAMP1	0.481785	0.0231811	22
LVM	LAMTOR1	0.551257	0.00783228	22
LVM	LAMTOR3	0.447331	0.0368492	22
LVM	LDHAL6B	-0.472881	0.0303939	21
LVM	LEMD2	-0.460728	0.0471205	19
LVM	LHPP	-0.615196	0.0100056	17
LVM	LIN7C	-0.481156	0.0432243	18
LVM	LMO7	-0.546822	0.0125962	20
LVM	LRP1	0.472748	0.0262917	22
LVM	LYN	0.492514	0.0378507	18
LVM	LZTFL1	-0.572181	0.0104691	19
LVM	MAP1LC3B	0.550692	0.00790899	22
LVM	MFAP4	-0.478396	0.0243111	22
LVM	MICALL2	-0.497854	0.0437031	17
LVM	MIEN1	0.50284	0.0334244	18
LVM	MST1	-0.570891	0.00856526	20
LVM	MVB12A	0.618692	0.00474264	19
LVM	MYADM	0.469359	0.0275404	22
LVM	MYD88	0.49226	0.037965	18
LVM	NCEH1	0.484044	0.0224515	22
LVM	NCK1	-0.458067	0.0422476	20
LVM	NDUFA13	0.462016	0.0304078	22
LVM	NEO1	-0.484211	0.0356588	19
LVM	NIBAN2	0.441683	0.0395943	22
LVM	NIT1	0.426998	0.047483	22
LVM	NME2	-0.430387	0.0455627	22
LVM	NMT1	-0.493419	0.0270477	20
LVM	NPEPL1	0.587204	0.0051313	21
LVM	P4HA1	-0.640497	0.00132197	22
LVM	PABPC4	0.57046	0.00556642	22
LVM	PALLD	-0.489692	0.0207077	22
LVM	PFDN1	0.503949	0.0234773	20
LVM	PIGR	-0.555848	0.0109357	20
LVM	PITRM1	0.60096	0.00309778	22
LVM	PLD3	0.501553	0.0173994	22
LVM	PLXDC1	-0.614352	0.00667456	18
LVM	POGLUT2	-0.475994	0.0458506	18
LVM	PPP1CB	-0.588534	0.0039602	22
LVM	PPP1CC	-0.527266	0.0168951	20
LVM	PPP1R14B	-0.446249	0.0425855	21
LVM	PREB	0.536572	0.0100378	22
LVM	PRG4	0.459757	0.031336	22
LVM	PSMB1	-0.437729	0.0416092	22
LVM	PSMB3	-0.48009	0.0237407	22
LVM	PSMB5	-0.430387	0.0455627	22
LVM	PYGL	0.486303	0.0217404	22
LVM	RAB10	0.468794	0.027753	22
LVM	RAB18	0.477831	0.0245036	22
LVM	RAB5A	0.432081	0.0446254	22
LVM	RBM3	-0.458628	0.0318085	22
LVM	RBMX	-0.523914	0.0213115	19
LVM	RDX	-0.447896	0.0365831	22
LVM	RNH1	0.452979	0.0342558	22
LVM	RPL8	-0.56479	0.0304564	15
LVM	SCRN1	-0.484609	0.022272	22
LVM	SFN	0.541466	0.01665	19
LVM	SGCB	-0.451285	0.0350183	22
LVM	SH3BP1	0.529801	0.036755	16
LVM	SH3GL1	-0.506362	0.0269485	19
LVM	SIGLEC1	0.503509	0.027966	19
LVM	SLAIN2	-0.832966	0.000120886	16
LVM	SLC1A3	0.60049	0.0123765	17
LVM	SLC1A4	0.442248	0.0393128	22
LVM	SLC39A14	0.561988	0.00648755	22
LVM	SLC9A3R1	0.441118	0.0398774	22
LVM	SLITRK4	-0.535714	0.042169	15
LVM	SMOC1	0.505507	0.0163968	22
LVM	SNRNP40	-0.573881	0.0176356	17
LVM	SNX27	0.55634	0.00716918	22
LVM	SOST	0.508995	0.0260357	19
LVM	SPCS1	-0.496427	0.0259866	20
LVM	SPTLC1	0.592488	0.00366637	22
LVM	SSH3	-0.543225	0.0260078	17
LVM	STAM	0.582886	0.00441393	22
LVM	STAT3	0.542785	0.00904956	22
LVM	STAT5A	0.608303	0.00266675	22
LVM	STIP1	0.476702	0.0248923	22
LVM	STK38L	0.482136	0.031334	20
LVM	TBC1D24	-0.541176	0.0326668	16
LVM	TCIRG1	0.465736	0.033354	21
LVM	TIPRL	0.505507	0.0163968	22
LVM	TMEM109	0.458063	0.0320468	22
LVM	TMEM205	0.458063	0.0320468	22
LVM	TMSB4X	0.573881	0.0176365	17
LVM	TPM3	0.552951	0.00760585	22
LVM	TRIM47	0.488563	0.0210475	22
LVM	TXNDC12	0.433211	0.044009	22
LVM	UAP1L1	-0.569548	0.0109124	19
LVM	UBXN1	-0.603784	0.00292555	22
LVM	UGGT1	0.470489	0.027119	22
LVM	UGP2	0.605479	0.00282613	22
LVM	USP5	0.428128	0.0468361	22
LVM	VIM	0.651793	0.00101411	22
LVM	VPS26A	0.547303	0.00838234	22
LVM	VWA5A	0.489692	0.0207077	22
LVM	WAS	0.521429	0.0488051	15
LVM	WDR61	-0.464084	0.0392788	20
LVM	WDR82	-0.58737	0.0147304	17
LVM	YTHDF1	0.550336	0.0179561	18
LVM	ZMPSTE24	0.459757	0.031336	22
